# Supplementary material for: Host factors that modify Plasmodium falciparum adhesion to endothelial receptors
Source: Sci Rep. 2017 Oct 24;7:13872. doi: 10.1038/s41598-017-14351-7 (PMC5655674; doi:10.1038/s41598-017-14351-7)
Supplement: Supplementary file 1 — Supplementary Information [file 41598_2017_14351_MOESM1_ESM.xlsx]

## Sheet: Suppl T1
Supplementary Table 1
IE binding levels to endothelial receptors
IRBC denotes number of IE bound bound, RBC denotes number of uninfected erythrocytes bound
parasite StudyID	parasite ID	AssayPar	BSA_IRBC	BSA_RBC	E-selectin_IRBC	E-selectin_RBC	PECAM_IRBC	PECAM_RBC	CD36_IRBC	CD36_RBC	VCAM_IRBC	VCAM_RBC	P-selectin_IRBC	P-selectin_RBC	TSP_IRBC	TSP_RBC	EPCR_IRBC	EPCR_RBC	Vitronectin_IRBC	Vitronectin_RBC	CSA_IRBC	CSA_RBC	Laminin_IRBC	Laminin_RBC	INTA3B1_IRBC	INTA3B1_RBC	ICAM1_IRBC	ICAM1_RBC	CELLFIBRO_IRBC	CELLFIBRO_RBC	INTA5B1_IRBC	INTA5B1_RBC	INTAVB3_IRBC	INTAVB3_RBC	JAMA_IRBC	JAMA_RBC	JAMB_IRBC	JAMB_RBC	VECAD_IRBC	VECAD_RBC	ICAM2_IRBC	ICAM2_RBC	hgbtype	perbloodtype	Age Months	SM	BS (parasites/ul)	temp	HGB
22	324	20	2	0	.	.	0	0	37	17	.	.	.	.	.	.	.	.	0	0	.	.	.	.	0	0	.	.	1	0	0	0	0	0	0	0	0	0	0	0	.	.	AA	B	34.6	n	34200	38.2	9.9
21	431	5	0	0	0	0	0	0	111	23	0	2	0	0	.	.	.	.	0	0	.	.	0	0	0	0	.	.	4	9	0	0	0	0	0	0	0	0	0	0	0	0	AS	O	22.9	n	20675	39.3	8.7
21	5461	5.81	0	0	0	0	.	.	21	0	1	0	1	30	.	.	.	.	1	0	.	.	0	0	0	0	.	.	11	0	0	0	0	0	0	0	0	0	0	0	0	0	AA	B	3.7	n	58025	38.9	13
22	71	12.05	0	0	22	0	50	0	2	0	5	0	12	0	14	0	.	.	1	0	5	0	8	0	8	0	284	0	4	0	1	0	0	0	0	0	0	0	0	0	5	0	AA	A	44.2	n	148875	37.9	10.7
22	414	5	0	0	0	0	0	0	286	0	4	0	10	0	9	0	.	.	0	0	1	0	0	0	10	0	250	0	8	0	2	0	0	0	0	0	0	0	0	0	0	0	AA	AB	50.4	n	133425	39.8	10.4
22	225	5	0	1	12	1	7	2	378	1	0	0	60	8	219	2	.	.	0	0	0	0	0	0	0	0	175	0	0	0	0	0	0	0	0	0	0	0	0	0	0	0	AA	O	26.1	n	125300	39.4	10.5
22	27	12.86	0	0	13	0	0	0	420	0	0	0	0	0	21	0	.	.	0	0	0	0	9	1	0	0	162	0	0	0	0	0	0	0	0	0	0	0	0	8	0	0	AA	A	44.2	n	11300	39.5	9.4
21	4131	5	5	10	1	4	.	.	5	1	0	5	1	34	6	2	0	9	1	34	13	0	0	28	0	14	147	0	0	11	2	21	0	16	2	19	0	16	43	3	38	3	AA	O	14.5	n	12050	39.4	11
21	7102	14.6	1	0	1	0	0	0	4	0	0	0	0	1	3	0	.	.	0	0	0	0	0	0	0	0	90	0	2	0	0	0	0	0	0	0	0	0	0	0	0	0	AA	B	25	n	206425	38.3	5.5
21	851	5	0	0	1	21	0	0	873	0	1	11	1	0	0	0	.	.	11	0	0	0	0	4	3	0	83	93	3	0	0	0	0	0	0	0	0	0	0	0	0	0	AA	B	40.3	n	54800	39.5	10.6
21	6371	1	3	0	3	0	0	0	271	0	5	0	0	0	312	0	.	.	0	0	0	0	0	0	4	0	65	0	16	0	0	0	0	0	0	0	0	0	0	0	6	0	AA	AB	13.3	n	50200	37.4	9.1
21	2851	5	0	0	21	1	0	0	3	0	1	1	0	0	2	0	.	.	0	0	6	0	0	0	0	0	61	0	0	0	0	0	0	0	1	0	0	6	19	0	0	0	AA	O	35.8	n	56150	36.2	11
21	7601	8.43	0	0	0	0	1	0	38	0	0	0	0	0	.	.	0	0	0	0	0	0	0	0	0	0	61	0	0	0	0	0	0	0	0	0	0	0	0	0	0	0	AS	A	8.2	n	36775	38.1	8.6
21	16791	6.12	0	0	5	0	0	0	10	0	1	0	0	0	0	0	0	0	0	0	0	0	5	0	0	7	47	0	0	0	0	16	0	0	0	0	0	0	0	0	0	0	AA	B	5.3	n	29675	37.5	7.3
22	207	7.33	0	0	0	1	.	.	318	0	0	1	0	13	0	0	.	.	0	0	0	0	0	49	0	9	46	0	3	52	0	0	0	0	0	0	0	0	0	0	9	0	AA	A	31.5	n	11900	38.8	7.1
21	7661	5.79	1	0	0	0	0	0	11	0	0	0	0	0	.	.	0	0	0	0	0	0	0	0	0	0	38	1	3	0	0	0	0	0	0	0	0	0	0	0	21	0	AA	O	8.6	n	6000	39.1	7.6
21	551	1.56	3	3	15	9	0	160	111	0	10	114	11	59	1	3	.	.	7	213	0	12	0	156	10	56	36	0	0	85	0	33	0	22	1	22	0	0	0	0	2	5	AA	A	38.8	n	66725	39.8	8.8
21	3221	12.43	0	0	0	0	0	0	107	0	0	0	24	0	35	17	.	.	0	0	0	0	14	0	0	0	34	0	16	0	0	0	0	0	0	0	0	0	18	0	27	0	AA	O	7.7	n	92475	39.3	10
22	462	5	1	0	0	0	3	1	294	0	0	0	3	0	4	0	.	.	0	0	0	0	0	0	0	0	33	1	14	1	0	0	0	0	5	0	0	0	0	0	8	0	AA	A	32.1	n	40750	39.7	10.9
21	1401	14.1	0	0	0	2	2	0	111	0	0	3	3	0	2	0	0	0	0	0	0	0	2	0	6	0	29	0	4	0	3	0	0	0	2	0	0	0	4	0	10	0	AA	O	32.4	n	99175	38.1	9.3
22	358	5.55	6	0	24	0	11	0	304	3	28	0	0	0	4	0	.	.	0	0	6	2	6	1	8	0	28	0	8	0	21	0	0	0	0	0	0	0	0	0	0	0	AA	O	52.1	n	21475	37.7	9
21	8121	14.44	23	0	19	0	0	0	23	0	0	0	0	0	0	0	.	.	0	0	0	0	1	0	0	0	28	3	0	0	0	0	0	0	1	0	0	0	2	0	1	0	AA	AB	23.6	n	77350	37.8	5.1
21	2141	4.54	0	0	0	0	0	0	12	0	0	0	0	0	0	0	.	.	0	0	0	0	0	23	0	0	27	0	0	15	0	0	0	0	0	0	0	0	0	0	0	0	AA	O	36.8	n	84875	38.9	10
21	10291	20	1	5	0	0	0	0	68	0	0	0	1	0	0	0	.	.	0	0	0	0	0	0	0	0	26	0	0	0	0	0	0	0	0	0	0	0	29	0	33	0	AA	O	19	n	249000	39.4	10.8
21	15841	1.96	0	0	0	10	0	22	7	24	2	33	0	0	0	3	0	69	0	0	0	0	0	33	0	0	26	25	1	33	0	2	0	0	2	6	0	0	0	0	0	0	AA	A	7.6	n	169750	38.3	10.2
22	61	3.8	5	0	22	0	18	0	107	0	0	0	0	0	42	0	.	.	3	0	0	0	8	0	28	0	25	4	2	0	30	1	0	0	1	0	0	0	3	1	2	2	AA	A	38.8	n	85000	39	8.3
22	277	4.2	0	0	3	0	0	0	3	0	0	0	0	0	0	0	.	.	0	0	0	0	0	0	0	0	25	0	0	0	0	0	0	0	0	0	0	0	0	0	3	0	AA	O	34.7	n	177550	37.1	9.5
21	1231	16.66	0	0	0	0	0	0	101	0	0	0	0	0	.	.	0	0	0	0	0	0	0	0	0	0	25	0	2	0	0	0	0	0	0	0	0	0	0	0	6	0	AC	A	23.5	n	67200	40	8.8
22	462	20	0	0	7	0	24	0	1	0	1	0	53	0	1	0	.	.	4	0	0	0	0	0	0	1	23	0	2	0	1	0	0	0	0	0	0	0	1	0	5	0	AA	A	23.8	n	45000	40.8	10.4
21	2241	5	0	0	0	0	0	0	326	0	2	0	0	0	.	.	1	0	1	0	6	0	24	0	0	0	23	0	0	0	25	0	0	0	.	.	0	0	0	0	72	0	AA	B	23.2	n	88450	41	8.8
21	12931	2.38	0	0	0	0	0	0	37	3	0	0	0	0	.	.	1	0	0	0	0	0	0	0	0	0	23	1	0	0	0	0	0	0	0	0	0	0	0	0	1	0	AA	O	1.3	n	9400	37.8	14
22	197	2.72	0	0	0	0	9	0	0	2	0	0	4	0	4	0	.	.	0	0	0	0	0	0	0	0	22	0	0	0	0	0	0	0	0	0	0	0	0	1	4	0	AA	O	25.2	n	11525	39.8	8.1
22	375	10	0	0	1	0	0	0	29	0	0	0	0	0	0	0	.	.	0	0	0	0	0	0	0	0	22	1	0	0	0	0	0	0	0	0	0	0	0	0	0	0	AA	O	25.2	n	219000	39.2	10.6
21	3081	5	0	0	3	0	1	0	63	0	1	0	12	0	.	.	0	0	.	.	1	0	0	0	3	0	22	0	0	0	0	0	0	0	.	.	0	0	.	.	0	0	AA	O	20.9	y	70500	36.7	4
22	246	0.66	0	0	4	0	.	.	66	1	0	0	0	0	4	13	.	.	0	0	11	0	0	0	0	0	21	0	0	0	0	0	0	0	0	0	0	0	0	0	0	0	AS	B	26.3	n	18075	38.9	10.4
22	453	10.4	0	0	0	0	0	0	0	0	0	0	1	0	1	0	.	.	0	0	1	0	0	0	0	0	20	0	0	0	0	0	0	0	0	0	0	0	0	0	0	0	AA	O	58.5	n	81125	37.8	11.9
21	10111	5	0	0	0	0	2	0	302	0	0	0	0	0	0	0	.	.	1	0	0	0	0	0	0	0	20	0	0	0	0	0	0	0	0	0	0	0	0	0	2	0	AA	O	20.1	n	201225	37.8	10.1
21	12341	0.2	0	0	1	0	0	0	25	0	0	0	0	0	11	0	.	.	0	0	0	0	0	0	5	0	19	0	3	0	0	0	0	0	0	0	0	0	0	0	0	0	AA	O	18.9	n	1925	38.4	9.7
22	144	5	1	0	0	0	0	0	2	0	0	0	0	0	6	0	.	.	1	0	19	0	0	0	0	0	17	0	3	0	0	0	0	0	0	0	0	0	0	0	0	0	AS	O	31.5	n	282175	38.1	11.1
22	511	10	0	0	0	0	29	1	259	0	0	0	0	0	322	0	.	.	0	0	23	2	3	1	4	2	17	0	20	0	0	0	0	0	0	0	0	0	110	5	119	2	AA	O	27.1	n	19600	39.7	7.9
21	7951	9.94	0	25	5	11	0	0	10	4	2	9	0	0	3	75	0	2	0	0	0	0	2	9	0	29	15	4	2	0	0	37	0	0	0	0	0	0	0	0	0	0	AA	B	17.3	n	33000	39.9	10.6
22	441	5.66	0	0	1	4	0	0	73	0	0	0	0	0	0	0	.	.	0	0	0	0	0	0	0	0	14	0	2	0	0	0	0	0	0	0	0	0	0	0	0	0	AC	O	31.8	n	128675	38.9	9.7
21	6851	0.96	0	19	0	0	0	0	110	0	0	0	0	0	0	0	0	0	0	9	0	0	0	0	0	22	14	41	0	0	0	9	0	0	0	0	0	0	0	0	0	0	AA	B	21.2	n	18025	38.8	9.3
22	255	5.84	8	2	0	0	.	.	104	0	0	0	0	0	1	0	.	.	0	0	0	0	0	0	0	0	13	0	0	0	0	0	0	0	2	0	0	0	41	0	32	0	AA	O	47	n	44000	40.2	11
22	137	11.5	0	0	5	0	0	223	1	0	15	168	2	348	0	0	.	.	0	15	0	0	7	160	0	0	12	0	4	107	0	34	0	5	0	0	0	2	0	0	6	0	AC	A	52	n	79825	39.9	12.2
22	28	5	1	0	0	0	.	.	225	5	0	0	0	0	2	0	.	.	0	0	0	0	0	0	0	0	10	0	0	0	0	0	0	0	0	0	0	0	0	0	0	0	AA	B	57	n	80250	37.8	8.4
21	1331	2.43	0	68	0	107	0	38	3	34	0	39	0	33	1	27	0	56	0	66	0	39	0	31	0	69	10	33	0	61	0	69	0	84	0	76	0	52	1	77	1	34	AA	A	31.4	n	15975	37	10.4
22	135	5	0	0	0	0	1	1	28	0	1	11	0	0	0	0	.	.	0	0	0	2	0	0	0	1	9	18	8	0	0	0	0	0	0	0	0	0	0	0	0	0	AA	O	31.1	n	203450	38.5	9.8
22	194	5	0	0	0	0	0	0	17	1	0	0	0	0	.	.	0	0	0	0	1	0	0	0	0	0	9	0	0	0	0	0	0	0	0	0	0	0	0	0	0	0	AA	O	50.6	n	70350	38.3	11.7
22	572	16	0	0	0	0	.	.	128	1	0	0	0	0	3	1	.	.	0	0	64	0	0	0	1	0	9	0	0	0	0	0	0	0	0	0	0	0	0	0	0	0	AA	B	51.4	n	20800	38.6	9.3
22	413	1.18	0	0	0	0	1	0	34	9	0	0	0	0	2	0	.	.	0	0	0	0	1	0	0	0	8	0	0	0	0	0	0	0	0	0	0	0	0	0	0	0	AA	B	47.2	n	10450	38.7	12.8
22	439	20	0	0	27	1	.	.	5864	22	26	1	42	2	22	0	.	.	76	18	0	0	387	11	38	1	8	0	452	23	23	0	0	0	0	0	0	0	13	0	32	1	AA	O	55.2	n	59725	38	11.9
21	7351	5.88	0	0	0	0	4	0	72	0	6	53	0	0	6	0	.	.	3	0	0	0	0	7	0	0	8	0	123	10	0	0	0	0	0	0	0	0	27	0	10	0	AA	O	22.9	n	67500	40.3	6.9
21	8461	2.35	1	103	2	25	1	23	26	6	0	30	1	20	1	12	.	.	0	27	0	229	2	59	1	16	8	7	2	70	0	22	0	80	1	31	0	27	1	31	0	7	AC	A	22.6	n	40000	37.8	9.5
21	15341	3.34	0	0	0	0	0	0	13	76	0	0	0	0	2	70	0	0	0	0	1	1	0	0	0	0	8	2	0	0	0	0	0	0	1	0	0	0	0	0	1	0	AA	O	10.6	n	133950	38.6	7.9
22	53	14.6	4	0	0	0	2	0	78	1	0	0	0	0	2	0	.	.	0	0	0	2	0	0	0	0	7	0	0	0	0	0	0	0	0	0	0	0	0	0	0	0	AA	O	13.1	n	542700	37.4	9
21	2451	0.6	0	0	0	0	0	0	0	0	0	0	3	0	.	.	0	0	0	0	0	0	0	0	0	0	7	0	0	0	0	0	0	0	0	0	0	2	0	0	0	0	AA	O	21.8	n	10775	40.1	11.8
21	4401	5	0	0	134	3	260	2	5	0	2	2	177	3	.	.	5	0	2	0	0	0	12	2	0	0	6	3	1	0	1	0	0	0	0	0	0	0	0	0	2	0	AA	B	19	n	175325	37.2	8.6
21	6131	4.1	0	0	18	0	0	0	0	143	4	0	0	0	.	.	2	0	0	0	0	211	2	0	0	0	6	0	0	0	0	0	0	0	0	0	0	0	0	0	0	0	AC	B	12	n	2000	37.4	8.8
22	90	2.14	0	0	0	0	0	0	107	0	0	0	0	0	0	0	.	.	0	0	0	0	0	0	0	0	5	0	0	0	1	0	0	0	0	0	0	0	1	0	0	0	AA	A	60.6	n	12700	37.4	9.8
22	90	5.12	3	9	3	2	12	51	168	3	1	6	31	2	.	.	0	34	2	37	0	0	0	0	0	29	5	10	1	17	0	13	0	4	0	4	0	29	0	12	2	20	AA	A	47.1	n	2450	38.3	11
22	110	1.3	0	0	0	0	0	0	0	0	0	0	0	5	0	7			0	0	0	0	0	0	0	4	5	2	0	0	0	7	0	7	0	0	0	0	0	0	0	6	AA	B	38.3	n	161400	38.9	9.8
22	119	1.6	0	0	3	2	0	0	51	0	0	0	2	0	0	6	.	.	0	0	0	0	0	2	2	9	5	1	0	0	3	0	0	1	0	0	0	9	9	0	0	3	AS	O	32.2	n	10800	38.1	9.9
21	981	4.1	0	0	3	0	1	1	55	0	0	1	15	0	0	0	.	.	1	0	0	0	0	0	11	5	5	0	0	0	39	0	0	0	0	0	0	0	0	0	0	0	AA	O	17.3	n	4750	38.3	10.6
21	1061	5	1	0	0	0	0	0	104	0	1	0	0	0	.	.	0	0	0	0	0	0	0	0	0	0	5	0	0	0	0	0	0	0	0	0	0	0	0	0	0	0	AC	O	26.4	n	57450	39.2	9
21	14271	2.54	0	0	4	0	0	0	52	0	0	0	0	0	.	.	0	0	.	.	2	6	7	0	2	0	5	0	3	0	0	0	0	0	.	.	0	0	.	.	2	0	AA		2.4	n	10975	38.6	7.7
22	98	5	0	0	0	0	0	0	2	0	2	1	0	0	11	0	.	.	0	0	0	0	0	0	0	0	4	0	0	0	0	0	0	0	0	0	0	0	0	0	0	0	AA	B	23.6	n	97850	39.5	10
22	503	15.03	0	0	2	56	0	86	6	2	0	51	0	11	7	8	.	.	0	48	1	2	3	14	0	17	4	26	2	25	0	11	0	14	0	0	0	0	0	0	0	0	AA	B	15.6	n	36500	40.1	9.3
22	558	0.6	0	52	0	0	1	20	2	7	0	0	700	10	1	3	.	.	0	13	0	0	0	2	0	35	4	3	0	68	0	124	0	315	0	39	0	47	0	8	0	0	AA	AB	22.8	n	19025	39.9	10.5
21	1861	12.25	0	0	0	0	3	0	0	0	0	0	0	0	0	0	.	.	0	0	0	0	0	0	0	0	4	0	0	0	0	0	0	0	0	0	0	0	0	0	0	0	AA	O	9	n	14525	37.8	6.9
21	6371	1.06	0	0	0	0	.	.	28	3	0	0	0	0	0	0	.	.	0	0	0	0	0	0	0	0	4	0	0	0	0	0	0	0	0	0	0	0	0	3	1	1	AA	AB	3.4	n	4075	38.9	7.3
21	8181	5.5	1	0	1	0	0	0	4	0	0	0	0	0	0	0	.	.	0	0	1	0	0	0	0	0	4	0	0	0	0	0	0	0	0	0	0	0	0	0	6	0	AA	AB	21.8	n	20625	37.3	7.6
22	78	5.6	0	0	0	0	0	0	206	2	0	0	0	0	97	2	.	.	0	0	0	0	0	0	23	0	3	0	0	0	124	2	0	0	0	0	0	0	0	0	0	0	AA	B	59.9	n	36850	39.8	8.4
22	190	8.13	1	6	33	0	8	1	6	6	0	0	33	0	20	22	.	.	23	0	2	43	15	6	10	0	3	8	5	0	35	0	0	0	0	0	0	1	3	3	1	0	AA	O	42.9	n	180275	37.3	11.5
22	271	5	0	0	4	235	0	13	131	0	10	81	1	2	10	0	2	216	0	0	5	4	3	208	0	0	3	52	1	228	1	0	0	0	0	0	0	0	16	0	18	0	AA	B	40	n	72675	39.5	13
22	440	0.39	0	0	0	69	.	.	3	0	0	0	0	0	.	.	0	0	.	.	0	0	0	0	0	0	3	0	1	0	0	0	0	0	.	.	0	0	.	.	0	0	AA	O	50.8	n	3700	38.8	11.5
21	971	11.5	0	0	7	1	0	0	82	1	1	1	0	0	5	0			7	0	0	0	0	0	1	0	3	1	0	0	0	0	0	0	0	0	0	0	0	1	0	0	AA	B	15.4	n	67675	38.6	9.2
21	1611	20	0	0	0	0	0	0	2	4	0	0	0	0	1	0	.	.	0	0	1	0	0	0	0	13	3	0	0	0	0	6	0	4	0	0	0	0	0	0	3	0	AA	A	6.7	n	38500	40.5	8.1
21	2131	20	0	0	0	0	0	0	4	0	0	0	0	0	.	.	1	1	0	0	0	0	0	0	0	0	3	0	0	0	0	0	0	0	0	0	0	0	0	0	0	0	AA	B	22.1	n	78800	39.3	7.7
21	10821	9	0	0	0	0	3	0	11	0	0	0	0	0	0	0	.	.	7	0	0	0	0	0	2	0	3	0	0	0	1	0	0	0	2	0	0	0	0	0	2	0	AA	AB	17.6	n	33500	38.7	5.9
21	12171	5	0	25	1	76	0	0	9	0	0	17	0	64	0	0	.	.	0	70	3	40	0	102	0	106	3	169	0	0	0	155	0	210	0	39	0	96	0	67	0	15	AS	O	20.2	n	71525	37.7	6.7
21	16291	0.4	0	0	2	0	0	0	9	0	0	0	1	0	0	0	.	.	0	0	0	0	0	0	0	0	3	0	0	0	1	0	0	0	0	0	0	2	0	0	0	0	AA	A	6.3	n	34375	36.7	10
22	31	0.74	0	0	0	0	0	0	1	3	0	0	0	0	0	0	.	.	0	0	0	0	0	0	0	0	2	0	0	0	0	0	0	0	0	0	0	0	0	0	0	0	AS	B	60.3	n	2125	38	9
22	35	16.7	0	0	0	0	3	15	0	0	0	0	0	24	0	0	.	.	3	15	0	0	9	4	0	0	2	1	6	7	0	0	0	0	0	0	0	0	0	0	0	0	AA	O	37	n	36625	36.8	10
22	80	12.2	0	1	26	0	2	24	4	15	1	3	24	48	207	7	.	.	21	75	2	1	10	23	3	0	2	1	3	6	0	0	0	0	0	0	0	0	2	0	1	0	AA	A	31.2	n	240000	40.3	9.5
22	196	2.68	0	3	1	98	0	0	18	13	0	0	0	1	4	5	.	.	6	1	1	50	0	0	0	0	2	10	0	0	2	2	0	0	0	0	0	2	0	0	0	0	AA	B	48.3	n	15225	36.8	7
22	281	0.8	6	0	0	6	2	8	15	9	0	0	0	0	0	5			0	2	0	7	8	30	0	9	2	0	0	20	2	8	0	5	2	10	0	15	0	0	0	4	AC	O	14.5	n	42625	37.8	8.4
22	467	4.85	0	0	0	0	0	0	20	0	0	0	0	0	0	0	.	.	0	0	0	0	0	0	0	0	2	0	0	0	0	0	0	0	0	0	0	0	5	0	0	0	AA	O	58.9	n	5150	39.7	10.8
22	501	4.1	0	0	6	39	0	0	0	1	10	63	0	0	0	2	.	.	0	0	0	0	5	23	0	0	2	39	0	0	0	0	0	0	0	0	0	0	0	0	0	0	AA	AB	45.3	n	28700	37	7.7
21	1511	.	5	0	0	0	0	0	117	0	0	0	0	0	0	0	.	.	0	0	0	0	0	0	0	0	2	0	2	0	0	0	0	0	0	0	0	0	0	0	0	0	AA	A	35.5	n	136700	39.3	10.5
21	1861	5	9	231	0	2	0	14	433	3	1	2	1	16	4	7	1	3	3	27	0	23	0	6	0	5	2	9	6	17	0	13	0	3	1	3	0	0	3	2	2	14	AA	O	23.8	n	90350	40	8.5
21	2411	2.5	0	10	0	0	0	0	41	107	0	0	0	0	0	0	.	.	0	0	0	0	0	0	0	0	2	34	0	0	0	0	0	0	0	0	0	0	0	0	0	0	AA	A	10.2	n	2050	37.1	9
21	3661	0.2	0	12	1	42	0	24	3	21	42	0	0	31	.	.	0	76	0	44	0	32	1	37	0	23	2	25	0	29	0	8	0	25	.	.	0	32	0	37	1	5	AA	B	18.7	n	26575	39.9	6.8
21	3821	2.1	0	3	1	6	0	0	18	5	0	16	0	0	12	10	.	.	0	0	0	5	5	2	0	0	2	8	3	0	0	0	0	3	0	0	0	8	0	0	0	0	AA	O	7.9	n	6675	38.9	7.8
21	4111	2.68	0	0	0	0	0	0	0	0	0	0	0	0	0	0	.	.	0	0	0	0	0	0	1	0	2	0	0	0	0	0	0	0	0	0	0	0	0	0	0	0	AA	O	29.9	n	38200	38.8	8.7
21	4651	6.57	0	0	0	0	0	0	26	0	0	0	0	0	0	0	.	.	0	0	0	0	1	0	0	0	2	0	2	0	0	0	0	0	0	0	0	0	0	0	0	0	AA	A	27	n	37925	39.5	8.1
21	5681	1	0	0	0	0	0	0	11	0	0	0	0	0	0	0	.	.	0	0	0	0	0	0	0	0	2	0	0	0	0	0	0	0	0	0	0	0	1	0	0	0	AA	O	28.4	n	3350	39	8.1
21	8251	5.66	0	0	1	0	0	0	4	2	0	0	0	0	0	0	1	0	0	0	0	0	0	0	0	0	2	0	2	0	0	0	0	0	0	0	0	0	0	0	0	0	AC	O	17.6	n	2650	37	8.2
21	8451	5	0	0	0	0	0	0	193	0	0	0	0	0	0	0	.	.	0	0	0	0	0	0	0	0	2	0	0	0	0	0	0	0	0	0	0	0	0	0	0	0	AA	AB	21.5	n	32975	38.9	11.4
21	10221	2.7	0	0	0	0	0	0	2	0	0	0	0	0	0	0	.	.	0	0	.	.	0	0	0	0	2	0	1	0	0	0	0	0	0	0	0	0	0	0	0	0	AC	O	18.6	n	19600	39.2	8.4
21	11551	1.57	0	0	1	0	0	0	11	0	0	0	0	0	.	.	0	0	.	.	0	0	0	0	0	0	2	0	0	0	0	0	0	0	.	.	0	0	.	.	0	0	AA		7.1	n	5575	39.4	9.8
21	14271	0.8	0	0	0	0	0	0	6	0	0	0	0	0	0	0	.	.	0	0	0	0	0	0	2	0	2	0	0	0	3	0	0	0	0	0	0	0	0	0	0	0	AA		13.9	n	8850	38	6.9
21	15691	3.44	0	0	0	3	0	13	2	0	1	4	0	29	0	0	.	.	0	0	0	0	0	0	0	0	2	0	0	10	0	0	0	0	0	0	0	0	0	0	0	0	AA	A	9.2	n	16725	38.1	7.6
21	16391	.	0	0	0	0	0	0	12	0	0	0	0	0	2	1	.	.	0	0	5	0	0	0	0	0	2	0	0	0	2	0	0	0	.	.	0	0	0	0	0	0	AS	A	12.2	n	3750	36.2	12.2
21	18421	0.69	0	0	0	0	0	0	9	0	0	0	0	0	0	0	.	.	0	0	0	0	0	0	0	0	2	0	1	0	0	0	0	0	0	0	0	0	0	0	0	0	AA	A	6.2	n	4425	39.2	9.3
22	35	16.5	0	0	0	0	1	0	25	1	0	0	1	0	0	0	.	.	0	2	0	0	1	1	0	0	1	0	0	0	0	0	0	0	0	0	0	0	0	0	0	0	AA	O	24.7	n	26475	39.3	8.7
21	41	5	0	0	0	0	.	.	8	2	0	0	7	0	20	16	.	.	0	0	0	0	0	0	0	0	1	0	1	0	0	0	0	0	0	0	0	0	0	0	0	0	AA	A	14.6	n	9300	36.6	10.5
22	60	0.99	0	0	0	0	.	.	4	0	0	0	0	0	0	8	.	.	0	0	0	0	0	3	0	0	1	0	0	0	0	0	0	0	0	0	0	0	0	0	0	0	AA	O	50.6	n	20700	39.8	10.9
22	68	5	6	1	0	0	0	0	356	0	0	0	0	0	1	0	.	.	0	0	0	0	0	0	1	0	1	0	0	0	5	0	0	0	0	0	0	0	44	0	29	0	AA	O	37.6	n	339550	39.2	9.6
22	136	20	4	140	0	0	.	.	50	20	0	0	0	0	.	.	.	.	3	0	0	0	0	0	0	0	1	4	0	0	0	0	0	0	0	0	0	0	5	2	3	3	AA	A	34.3	n	40775	39.7	8.7
21	161	3.1	0	46	0	2	0	0	7	212	0	0	0	0	.	.	0	0	0	0	0	9	0	0	0	0	1	7	0	0	0	0	0	0	2	2	0	1	0	0	0	0	AA	B	25.3	n	9225	38.3	10.6
22	162	7.64	0	1	0	0	0	0	196	0	0	0	0	0	3	0	.	.	13	0	0	0	0	0	0	0	1	0	24	0	0	0	0	0	0	0	0	0	9	0	1	0	AS	A	56.7	n	66950	36.8	9.4
21	241	3.53	0	0	0	0	2	0	3	0	0	0	3	0	0	0	.	.	0	0	0	0	1	0	1	0	1	0	0	0	2	0	0	0	1	0	0	0	1	0	0	0	AA	B	43	n	9375	36.3	7.1
22	258	5.06	0	0	1	0	0	0	33	3	0	0	0	0	0	0	.	.	0	0	0	0	0	0	2	0	1	0	5	0	0	0	0	0	0	0	0	0	0	0	0	0	AC	B	53.8	n	20275	36.8	8.3
22	274	0.8	0	0	0	0	0	1	3	0	0	0	0	0	0	0	.	.	0	2	0	0	0	1	0	0	1	0	0	2	0	0	0	0	0	0	0	0	0	0	0	0	AA	B	22.5	n	6150	36.7	6.1
21	351	5	0	0	0	0	0	0	1	0	0	0	0	0	3	0	.	.	2	0	0	0	0	0	4	0	1	0	0	0	2	0	0	0	0	0	0	0	0	0	0	0	AA	O	42.8	n	180875	39.2	10.1
22	396	5	0	0	0	0	.	.	244	3	0	0	0	0	.	.	.	.	0	0	0	0	0	0	0	0	1	1	0	0	0	0	0	0	1	3	0	0	1	3	0	0	AA	B	27.5	n	96700	39.7	11
21	401	8.64	0	0	0	0	.	.	54	0	0	0	0	0	1	0	.	.	0	0	0	0	0	0	4	0	1	0	0	0	1	0	0	0	0	0	0	0	0	0	0	0	AA	B	19.6	n	28350	39.6	8.7
21	851	5	1	5	0	0	0	1	274	0	0	0	0	0	.	.	1	0	.	.	3	3	0	0	0	0	1	0	0	0	0	0	0	0	.	.	0	0	.	.	0	0	AA	B	28.4	y	134775	40	4.8
21	1861	5.08	0	0	0	0	32	0	12	0	0	0	0	0	.	.	0	0	0	0	0	0	0	0	0	0	1	0	1	0	0	0	0	0	.	.	0	0	.	.	0	0	AA	O	25.4	n	16750	36.9	6
21	2071	2.51	0	0	0	0	.	.	9	0	0	6	0	0	2	0	.	.	0	0	0	0	1	0	0	0	1	0	0	0	0	0	0	0	2	0	0	0	0	0	0	0	AC	O	13.9	n	7025	38.4	6.2
21	2911	4.32	0	0	0	0	0	0	23	0	0	0	1	0	2	0	.	.	0	0	0	0	11	0	0	0	1	0	9	1	0	0	0	0	0	0	0	0	0	0	0	0	AC	O	8.7	n	6225	39.2	8.3
21	3061	7.58	0	0	0	0	0	0	4	0	0	0	0	0	0	0	.	.	0	0	0	0	0	0	0	0	1	0	0	0	0	0	0	0	0	0	0	0	0	0	0	0	AA	O	9	n	69275	39.7	6.7
21	3261	11.2	0	0	0	0	.	.	41	0	0	0	1	0	9	1	.	.	4	0	0	0	0	0	0	1	1	0	5	0	0	0	0	0	0	0	0	0	0	0	1	0	AA	O	7.3	n	27600	38.6	10.5
21	4391	0.2	0	0	0	0	0	0	0	0	0	0	0	0	0	0	.	.	0	0	0	0	0	0	0	0	1	0	0	0	0	0	0	0	0	0	0	0	0	0	0	0	AA	O	29.9	n	1900	38.4	7.9
21	4451	1	0	0	0	0	0	0	10	0	1	0	0	0	3	0	.	.	0	0	0	0	0	0	0	0	1	0	0	0	0	0	0	0	0	0	0	0	0	0	0	0	AA	A	30.4	n	33750	37	8.8
21	5861	0.6	0	0	0	0	.	.	4	0	0	0	0	0	.	.	0	0	.	.	0	0	0	0	0	0	1	0	0	0	0	0	0	0	.	.	0	0	.	.	1	0	AA	A	15.1	n	3850	36.7	7.9
21	6132	1	2	0	29	1	3	0	12	0	0	0	3	0	.	.	0	0	.	.	0	0	2	0	13	1	1	2	3	0	0	0	0	0	.	.	0	0	.	.	0	0	AC	B	15	n	4225	37.4	6.7
21	7881	2.02	2	20	1	44	0	2	32	3	0	25	1	10	.	.	.	.	1	9	.	.	0	26	1	6	1	43	1	5	3	5	0	15	0	12	0	10	2	10	0	0	AA	B	21.8	n	23100	39.5	10.6
21	10061	15	0	0	0	0	0	0	4	0	0	0	0	0	0	0	.	.	0	0	0	0	0	0	0	0	1	0	0	0	0	0	0	0	0	0	0	0	0	0	0	0	AA	B	21.8	n	5450	36.5	8.6
21	11011	2.3	0	0	0	0	.	.	21	0	0	0	0	0	.	.	0	0	.	.	1	0	0	0	0	0	1	0	0	0	0	0	0	0	.	.	0	0	.	.	0	0	AA	B	6.8	n	11325	39.7	8.4
21	11741	4.4	0	320	2	23	1	6	9	388	0	0	0	4	.	.	.	.	2	11	.	.	14	11	0	0	1	267	3	3	0	0	0	0	0	10	0	0	7	80	0	216	AA	B	16.8	n	41925	39.9	7.5
21	11961	20	0	0	0	0	0	0	0	0	0	0	0	0	0	0	.	.	0	0	0	0	0	0	0	0	1	0	0	0	0	0	0	0	0	0	0	0	0	0	0	0	AA	A	18.6	n	13425	36	7.1
21	12311	2.15	0	0	0	0	.	.	0	0	0	0	0	0	.	.	0	0	.	.	0	0	0	0	0	0	1	0	0	0	0	0	0	0	.	.	0	0	.	.	0	0	AA	B	4.8	n	2525	38.1	7.1
21	12371	3.72	1	0	4	0	0	0	2	0	0	0	0	0	0	0	.	.	1	0	0	0	1	0	0	0	1	0	0	0	0	0	0	0	0	0	0	0	1	0	0	0	AS	A	15.8	n	109000	39.1	7.5
21	12431	5	0	0	0	0	2	0	160	0	0	0	0	0	0	0	.	.	0	0	0	0	0	0	0	0	1	0	0	0	0	0	0	0	0	0	0	0	0	0	0	0	AA	B	15.9	n	54275	37.8	7.8
21	13251	8.33	0	0	0	3	0	0	4	0	2	21	0	8	0	0	.	.	0	3	0	0	1	16	0	0	1	0	0	0	0	0	0	0	0	0	0	0	0	0	0	0	AA	O	15.6	n	221050	37.5	10.2
21	14261	5	0	0	0	5	2	0	64	0	0	0	0	4	0	0	.	.	0	14	0	0	0	3	0	5	1	0	3	0	10	1	0	0	0	1	0	0	10	1	0	0	AA	A	14.6	n	182250	39.6	7.1
21	19031	.	0	0	0	0	0	0	2	1	0	0	0	0	0	0	.	.	0	0	0	0	0	0	0	0	1	0	0	0	0	0	0	0	0	0	0	0	0	0	0	0	AA	O	8.9	n	10025	39.1	7.1
22	5	2.43	0	0	0	0	0	0	0	0	0	0	1	0	11	0	.	.	0	0	0	0	11	0	0	0	0	0	0	0	0	0	0	0	1	0	0	0	0	0	0	0	AA		42.2	n	50125	38.4	8
22	6	3.37	0	0	0	0	.	.	5	0	0	0	0	0	1	0	.	.	0	1	0	0	0	0	0	0	0	0	0	0	0	0	0	1	0	0	0	0	0	0	0	0	AS	B	36.5	n	100500	39.1
22	10	3	0	0	0	0	.	.	0	0	0	0	0	0	0	0	.	.	0	0	0	0	0	0	0	0	0	0	0	0	0	0	0	0	0	0	0	0	0	0	0	0	AA	O	39	n	3100	36.5	8.5
22	10	0.8	0	0	1	0	0	1	0	0	0	0	3	0	0	0	.	.	0	0	0	0	0	0	0	0	0	0	0	0	0	0	0	0	0	0	0	0	0	0	0	0	AA	O	29.7	n	47250	39.4	9.3
22	10	1	0	0	0	0	0	0	0	0	0	0	0	0	.	.	0	0	0	0	0	0	0	0	0	0	0	0	0	0	0	0	0	0	0	0	0	0	0	0	0	0	AA	O	60.1	n	7350	36.8	9.4
22	11	1	0	0	0	0	0	0	0	0	0	0	0	0	0	1	.	.	0	0	0	0	0	0	0	0	0	0	0	1	0	0	0	0	0	0	0	0	0	0	0	0	AC	O	16	n	5775	38	6.6
22	11	3	0	37	0	0	0	259	0	12	0	0	0	99	0	2			0	107	0	73	0	39	0	46	0	19	2	114	0	78	0	41	0	9	0	0	0	5	0	11	AC	O	13.2	n	8475	38.3	7.1
22	11	0.49	0	16	0	0	0	21	5	16	0	6	0	68	0	19	.	.	0	120	1	5	0	12	0	37	0	9	0	26	0	0	0	17	0	35	0	24	9	68	2	30	AC	O	30.5	n	2950	37.5	7.1
22	11	1.76	0	0	3	0	0	0	2	1	0	0	0	0	0	0	.	.	0	0	0	0	0	8	0	0	0	0	0	0	0	0	0	0	0	0	0	0	0	0	0	0	AC	O	5.9	n	9775	38.2	8.5
22	11	3.16	0	0	0	0	0	0	0	0	0	2	0	0	0	0	.	.	0	0	9	29	0	0	0	0	0	0	1	1	0	0	0	0	0	0	0	2	0	0	0	0	AC	O	23.7	n	7225	38.4	9.3
22	12	20	0	0	0	4	2	4	483	0	1	0	2	3	0	0	.	.	0	0	1	1	10	17	0	0	0	1	9	4	0	1	0	0	0	0	0	2	2	3	9	0	AA	O	41.5	n	154175	40.5	5.7
22	12	0.6	0	10	0	16	2	2	1	7	6	10	0	5	.	.			0	10	0	7	2	29	0	0	0	4	1	11	0	0	0	0	0	6	0	4	0	4	2	0	AA	O	32.8	n	2650	39.6	9.1
22	12	3.07	0	0	0	0	0	0	2	0	0	0	0	0	0	0	.	.	0	0	0	0	0	0	0	0	0	0	0	0	0	0	0	0	0	0	0	0	0	0	0	0	AA	O	44.6	n	7825	39	9.4
22	13	20	0	0	0	0	0	0	0	0	0	0	0	0	0	0	.	.	0	0	0	0	0	0	0	0	0	0	0	0	0	0	0	0	0	0	0	0	0	0	0	0	AA		47	n	69075	39.4	7.1
22	15	6	0	0	0	0	0	0	0	0	0	0	0	0	0	0	.	.	0	0	0	0	0	0	0	0	0	0	0	0	0	0	0	0	0	0	0	0	0	0	0	0	AA	AB	37.3	n	4525	39.3	10.7
22	20	20	0	0	1	0	0	0	17	0	0	0	0	0	10	0	.	.	0	0	0	0	0	0	0	0	0	0	0	0	0	0	0	0	0	0	0	0	0	0	0	0	AA	A	37.8	n	33650	37.8	6.3
22	20	2.27	0	0	0	0	.	.	7	0	0	0	.	.	0	0	.	.	.	.	0	0	0	0	.	.	0	0	0	0	.	.	0	0	0	0	0	0	0	0	0	0	AA	A	59.2	n	44450	37.7	7.8
22	20	0.3	0	0	0	0	0	0	0	0	0	0	0	0	0	0	.	.	0	0	0	0	0	0	0	0	0	0	0	0	0	0	0	0	0	0	0	0	0	0	0	0	AA	A	34.2	n	121000	38.5	8.1
22	21	1.3	0	0	0	0	3	0	92	0	0	0	0	0	0	0	.	.	0	0	0	0	0	0	1	0	0	0	0	0	0	0	0	0	0	0	0	0	0	0	0	0	AA	B	26	n	268000	40	7.7
22	23	1.95	0	0	0	0	0	0	4	0	0	0	0	0	3	0	.	.	0	0	0	0	5	2	0	1	0	0	0	0	0	0	0	0	0	0	0	0	2	0	0	0	AA	A	23.9	n	7225	37.8	5.4
22	24	5	0	0	0	0	0	0	13	0	0	0	0	0	0	0	.	.	0	0	0	0	0	0	0	0	0	0	0	0	0	0	0	1	0	0	0	0	0	0	0	0	AA	B	28.6	n	313125	39.1	7.9
22	26	2.6	0	3	0	0	0	0	31	0	0	9	1	0	0	0	.	.	1	2	3	0	1	0	0	2	0	9	0	0	0	2	0	0	0	1	0	0	0	5	0	5	AA	O	44.4	n	31350	38	7.8
22	26	3.29	0	0	3	0	0	6	0	0	0	0	0	0	2	0	.	.	0	0	0	0	0	0	1	0	0	0	0	0	0	0	0	0	0	0	0	0	0	0	0	0	AA	O	60.2	n	10075	38.9	12.6
22	28	1.8	0	0	0	0	5	0	15	0	1	0	0	4	0	0	.	.	0	0	0	0	0	0	0	0	0	0	14	0	1	0	0	0	2	0	0	0	2	0	0	0	AA	B	43.2	y	5475	40	5.9
22	28	2.3	0	1	0	0	0	0	41	0	0	0	0	0	0	0	.	.	10	0	0	0	0	0	1	0	0	0	1	0	0	0	0	0	0	0	0	0	0	0	7	2	AA	B	54.9	n	4875	37.9	7.7
22	28	5.3	0	0	0	0	4	0	0	0	0	0	0	0	0	0	.	.	3	0	0	0	0	0	0	0	0	0	0	0	0	0	0	0	0	0	0	0	0	0	2	0	AA	B	50.4	y	25575	40	8.6
22	29	1.25	0	0	0	0	0	0	0	0	0	0	0	0	0	1	.	.	0	0	0	0	0	0	0	0	0	0	0	0	0	0	0	0	0	0	0	0	0	0	0	1	AA	B	50.4	n	10625	37.8	8
22	30	3.38	0	0	0	0	.	.	2	8	0	0	0	0	0	0	.	.	0	0	0	0	0	0	0	0	0	0	0	0	0	0	0	0	0	0	0	0	0	0	0	0	AA	O	36.4	n	57850	37.9	8.1
22	30	1	2	0	0	0	0	0	0	0	0	0	0	2	0	0	.	.	0	0	0	0	0	0	0	0	0	0	0	0	0	1	0	7	0	0	0	0	0	0	0	0	AA	O	58.8	n	61725	36.9	9.6
22	32	0.1	0	0	0	0	0	0	0	0	0	0	0	0	0	0	.	.	0	0	0	0	0	0	0	0	0	0	0	0	0	0	0	0	0	0	0	0	0	60	0	0	AA	B	21.5	n	8875	39.9	7.7
22	34	.	0	0	0	0	0	0	0	0	0	0	0	0	0	0	.	.	0	0	0	0	0	0	0	0	0	0	0	0	0	0	0	0	0	0	0	0	0	0	0	0	AC	O	23.3	n	188975	38.3	8.8
22	38	8.46	0	0	0	0	0	0	50	0	0	0	0	0	4	1	.	.	0	0	0	0	0	0	0	0	0	0	0	0	0	1	0	1	0	0	0	0	0	0	0	0	AA	B	20.9	n	20475	39.7	9.1
22	40	1.4	0	0	0	0	0	0	4	0	0	0	0	0	0	0	.	.	0	0	0	0	0	0	0	0	0	0	0	0	0	0	0	0	0	0	0	0	0	0	0	0	AA	AB	30.8	n	14325	39.4	7.3
22	40	5	0	0	0	1	0	0	2	0	0	1	0	0	0	0	.	.	0	0	0	0	0	0	0	0	0	0	0	0	0	0	0	0	0	0	0	0	0	0	0	0	AA	AB	27.1	n	382550	39.3	9
21	41	19.5	0	0	0	0	0	0	136	12	0	0	0	0	399	7	.	.	2	0	0	0	0	0	0	0	0	0	0	0	0	0	0	0	0	0	0	0	0	0	0	0	AA	A	15.3	n	114825	38.5	8.8
22	41	0.6	0	0	0	0	0	0	4	0	0	0	0	0	1	0	.	.	0	0	0	0	0	0	0	0	0	0	0	0	0	0	0	0	0	0	0	0	0	0	0	0	AA	A	50	n	53250	39.5	8.5
22	41	1.8	0	7	0	0	0	2	3	60	0	15	0	7	0	0	.	.	0	2	0	17	0	28	0	14	0	6	0	5	1	23	0	43	0	116	0	25	0	6	0	118	AA	A	59.7	n	7650	39	9.7
22	48	1.98	0	0	0	0	0	0	0	0	0	0	0	0	0	0	.	.	0	0	0	0	0	0	0	0	0	0	0	0	0	0	0	0	0	0	0	0	0	0	0	0	AA	O	36.6	n	14375	39.2	7.9
21	51	6.66	0	0	0	0	0	0	2	4	0	0	0	0	0	0			0	0	0	0	0	0	0	0	0	3	0	0	0	0	0	0	0	0	0	0	0	0	0	14	AA	O	9.1	n	1950	37.1	10.2
22	51	5	0	0	0	0	0	0	0	0	0	0	0	0	0	0	.	.	0	0	0	0	0	0	0	0	0	0	0	0	0	0	0	0	0	0	0	0	0	0	0	0	AA	A	31.5	n	71675	38.5	10.9
22	53	5	0	0	0	0	0	0	112	0	0	0	1	0	.	.	.	.	0	0	0	0	0	0	0	0	0	0	0	0	0	0	0	0	0	0	0	0	0	0	0	0	AA	O	58.8	n	132075	41	9.7
22	59	12.16	0	9	3	0	0	33	0	20	0	0	0	59	0	21	0	4	1	34	0	17	0	0	0	69	0	14	1	17	0	34	0	44	0	98	0	49	0	36	0	18	AA	A	54.2	n	39300	37.9	7
22	60	0.4	0	0	0	0	0	0	0	0	0	0	0	0	0	0	.	.	0	0	0	0	0	0	0	0	0	0	0	0	0	0	0	0	0	0	0	0	0	0	0	0	AA	O	41.1	n	13875	38	9.7
22	60	3	0	0	0	0	2	2	9	80	0	0	2	6	0	86	.	.	0	9	1	4	0	0	0	0	0	2	0	3	0	0	0	0	0	0	0	0	0	0	0	0	AA	O	27.7	n	23475	36.7	10
22	61	3.5	0	0	6	0	0	0	35	0	0	0	4	0	1	23	.	.	0	0	0	6	0	0	0	5	0	7	0	0	0	0	0	0	0	0	0	0	0	0	0	0	AA	A	31	n	20725	39.8	9.3
22	61	9.09	0	0	0	0	0	0	26	0	0	0	0	0	0	0	.	.	0	0	0	0	0	0	0	0	0	0	0	0	0	0	0	0	0	0	0	0	0	0	0	0	AA	A	49.8	n	49600	39.5	10.1
22	69	7.4	0	0	0	0	0	0	0	0	0	0	0	0	0	0	.	.	0	0	0	0	0	0	0	0	0	0	0	0	0	0	0	0	0	0	0	0	0	0	0	0	AA	O	23.1	n	67625	38.8	6.8
22	69	0.57	1	0	0	0	.	.	7	0	0	0	0	0	4	5	.	.	1	0	1	0	3	600	0	0	0	0	0	0	0	0	0	0	0	0	0	0	1	0	5	0	AA	O	25.9	n	9275	37.7	9
22	70	0.2	0	0	0	0	0	1	0	2	0	0	0	2	0	1	.	.	0	0	0	0	0	3	0	5	0	0	0	0	0	11	0	0	0	1	0	3	0	0	0	0	AA	O	15.9	n	7200	40.9	7.7
22	70	1.09	0	0	1	0	.	.	0	0	0	0	0	0	.	.	.	.	0	0	2	2	0	0	0	0	0	0	0	0	0	0	0	0	0	0	0	0	0	0	0	0	AA	O	32.5	n	20050	39	9.5
22	71	1.92	0	0	0	0	.	.	0	0	0	0	0	0	0	0	.	.	0	0	0	0	1	0	0	0	0	0	0	0	0	0	0	0	0	0	0	0	0	0	0	0	AA	A	48.1	n	1950	39.6	11.5
22	75	2.2	0	0	0	0	0	0	97	0	0	0	0	0	0	0	.	.	0	0	0	0	0	0	0	0	0	0	0	0	0	0	0	0	0	0	0	0	0	0	4	0	AA	O	39.1	n	38925	38.4	11.9
22	76	0.6	0	14	0	12	0	18	0	27	0	31	0	6	0	4	.	.	0	13	0	15	0	71	0	45	0	18	0	77	0	23	0	35	0	22	0	36	0	35	0	15	AS	O	26.2	n	3775	39.8	10.2
22	80	1.9	0	0	0	0	0	0	0	0	0	0	0	0	0	0	.	.	0	0	0	0	0	0	0	0	0	0	0	0	2	0	0	0	0	0	0	0	0	0	0	0	AA	A	32.5	n	6100	38	9.8
22	80	6.52	2	3	0	0	0	0	11	2	0	0	2	0	0	0	.	.	0	0	14	2	0	0	0	3	0	2	0	0	0	0	0	0	0	0	0	0	0	0	0	0	AA	A	39.3	n	29350	38.2	9.8
22	80	1	0	0	0	0	0	0	0	0	0	1	0	0	0	0	.	.	0	0	0	0	1	161	0	0	0	0	6	0	0	0	0	0	0	1	0	0	2	2	0	9	AA	A	18.7	n	26950	36.9	10.2
22	80	20	0	0	3	0	0	0	479	0	0	0	0	0	0	0	.	.	0	0	0	0	0	0	0	0	0	0	0	0	9	0	0	0	0	0	0	0	0	0	0	0	AA	A	32	n	112175	38.3	10.4
22	84	2.15	0	0	1	0	0	0	0	1	0	0	0	0	0	0	.	.	0	0	0	0	0	0	0	0	0	0	0	0	0	0	0	4	0	0	0	0	0	0	0	0	AS	B	40.6	n	3650	36.9	9.1
22	84	2.5	0	0	3	1	0	3	2	0	1	6	4	0	0	0	.	.	0	0	0	0	0	11	0	0	0	0	0	1	0	0	0	0	0	0	0	0	0	0	0	0	AS	B	25.5	n	4925	39.7	9.6
22	84	5	0	4	0	0	0	0	4	0	0	0	0	0	0	0	.	.	0	0	0	0	0	0	0	0	0	0	0	0	0	0	0	0	0	0	0	0	0	0	0	0	AS	B	34.6	n	114775	38.5	10.4
22	85	12.65	0	2	0	0	1	0	75	0	0	0	2	0	.	.	.	.	0	0	0	0	1	3	5	0	0	0	0	0	7	0	0	0	0	0	0	0	0	0	0	0	AA	A	21	n	7225	39.2	7.6
22	89	3.22	0	0	0	0	0	0	0	23	0	0	0	0	0	4			0	0	0	0	0	0	0	0	0	0	1	3	3	4	0	2	0	0	0	2	1	4	0	2	AC	A	17.5	n	15100	39	9.2
22	90	0.4	0	0	0	0	0	0	0	0	0	0	0	0	0	0	.	.	0	0	0	0	0	0	0	0	0	0	0	0	0	0	0	0	0	0	0	0	0	0	0	0	AA	A	34.8	n	3675	39.8	12
22	93	20	0	0	0	0	0	0	2	1	0	0	0	0	0	0			0	0	0	0	1	0	0	0	0	0	0	0	0	0	0	0	0	0	0	0	0	0	0	0	AS	B	56.5	n	35175	39.7	8.3
22	103	1.15	1	6	0	0	0	1	0	3	0	4	0	2	0	0	.	.	0	0	0	9	0	1	0	0	0	3	1	5	0	0	0	0	0	0	0	0	0	0	0	0	AA	O	35.4	n	4850	39.2	8.2
22	111	2.57	0	0	0	0	0	0	0	9	0	0	0	0	0	22	.	.	0	0	0	0	0	0	0	0	0	0	0	0	0	0	0	0	0	0	0	0	0	0	0	0	AA	AB	16.3	n	29975	38.8	8.4
22	116	1	0	0	1	0	0	0	2	0	0	0	0	0	0	0	.	.	0	0	0	0	0	0	0	0	0	0	0	0	0	0	0	0	0	0	0	0	0	0	0	0	AC	B	55.1	n	90975	39.7	9.2
22	118	14.7	0	0	0	0	0	0	0	0	0	0	0	2	0	0			0	0	0	0	0	0	0	0	0	0	0	0	0	0	0	0	0	0	0	0	0	0	0	0	AA	A	49.9	n	69875	38.1	11.7
22	127	9.09	0	0	0	0	0	0	0	0	0	0	5	0	0	0			3	2	0	0	0	0	0	0	0	0	0	0	0	0	0	0	0	0	0	0	0	0	0	0	AA	O	43.8	n	10875	39.5	8.6
22	135	2.14	0	0	0	0	0	0	0	0	0	3	0	0	0	0			0	0	0	0	0	0	0	0	0	0	0	0	0	0	0	0	0	0	0	0	0	0	0	0	AA	O	36.1	n	5950	38.4	8.9
22	135	0.6	0	0	0	0	.	.	2	1	0	0	0	0	0	0	.	.	0	0	0	0	0	0	0	0	0	0	0	0	0	0	0	0	0	0	0	0	0	0	0	0	AA	O	47.2	n	12325	38.2	9.7
22	137	5	0	0	0	0	.	.	28	3	0	0	0	0	.	.	.	.	1	0	0	0	0	0	0	0	0	0	2	5	0	1	0	0	0	0	0	0	0	0	0	0	AC	A	29.1	n	39675	38.5	10.4
22	138	1.8	0	0	0	0	0	0	0	1	0	0	0	0	0	1	.	.	0	0	0	1	0	0	0	0	0	0	0	0	0	0	0	0	0	0	0	0	2	0	0	0	AC	O	33	n	19550	38.6	8.7
22	138	0.2	0	0	0	0	0	0	2	1	0	0	0	0	0	0	.	.	0	0	0	0	0	0	0	0	0	0	0	0	0	0	0	0	0	0	0	0	0	0	0	0	AC	O	55.3	n	8875	39.2	9
22	143	8.24	0	0	1	0	0	0	0	0	0	0	1	0	0	0	.	.	0	0	0	0	2	0	0	0	0	0	1	0	1	0	0	0	0	0	0	0	0	0	0	0	AA	A	17.1	n	75250	37.7	5.3
22	145	3.41	0	0	0	0	0	0	2	2	0	0	0	0	.	.			3	0	0	0	9	0	0	2	0	0	0	3	1	3	0	0	0	0	0	0	0	0	0	0	AA	A	7.2	n	8300	39.4	5.8
22	146	20	0	0	0	0	0	0	0	0	0	0	0	0	0	0	.	.	0	0	0	0	0	0	0	0	0	0	0	0	0	0	0	0	0	0	0	0	0	0	0	0	AA	O	39	n	70625	39	8.3
22	146	5	0	0	0	0	0	0	150	0	0	0	0	0	0	0	.	.	0	0	0	0	0	0	0	0	0	0	0	0	0	0	0	0	0	0	0	0	0	0	0	0	AA	O	50.3	n	31125	38.9	8.4
22	148	1.69	0	0	0	0	0	0	0	0	0	0	0	0	1	0	.	.	0	0	0	0	0	0	0	0	0	0	0	0	0	0	0	0	0	0	0	0	0	0	0	0	AS	A	19.8	n	2700	38.5	7.7
22	153	14.1	0	0	0	0	0	0	0	0	0	0	0	0	0	0	.	.	0	0	0	0	0	0	0	0	0	0	0	0	0	0	0	0	0	0	0	0	0	0	0	0	AA	B	34.1	n	9600	38.3	10.7
22	154	0.4	0	0	0	0	0	0	0	0	0	0	0	0	0	0	.	.	0	0	0	0	0	10	0	0	0	0	0	0	0	0	0	3	0	7	0	0	0	0	0	0	AA	B	27.7	n	4300	38.7	7.8
22	155	2.69	0	0	0	0	.	.	0	0	0	0	0	0	0	0	.	.	0	0	0	0	4	3	0	0	0	0	0	0	0	0	0	0	0	0	0	0	3	0	2	1	AA	A	42.3	n	2425	37.3	11.6
22	157	3.85	0	0	0	0	0	0	3	0	0	0	0	0	1	0	.	.	0	0	0	0	0	0	0	0	0	0	0	0	0	0	0	0	0	0	0	0	20	0	36	0	AA	O	55.3	n	10175	38.6	9.2
22	157	8.98	0	0	0	0	4	0	32	0	0	0	15	0	0	0	.	.	0	0	0	0	0	0	2	1	0	0	0	0	0	0	0	0	0	0	0	0	0	0	0	0	AA	O	34.9	n	51725	39.3	11.3
22	162	3.2	0	2	0	39	0	0	31	3	0	0	0	0	0	25	.	.	0	0	0	19	0	45	0	0	0	8	0	21	0	0	0	0	0	0	0	0	0	0	0	0	AS	A	34.4	n	2825	38.4	11.5
22	163	1.57	0	127	0	1	0	0	0	89	0	0	0	0	0	13	.	.	0	0	0	0	0	0	0	4	0	1	0	0	0	0	0	0	0	0	0	2	0	3	0	39	AC	A	43.7	n	56950	40.5	10
22	164	10.7	0	0	0	0	.	.	49	5	0	0	0	0	2	0	.	.	0	0	0	0	0	0	0	0	0	0	0	0	0	0	0	0	0	0	0	0	0	0	0	0	AC	AB	44	n	40625	39.1	9.3
22	166	1.6	0	0	0	3	7	33	3	0	37	0	2	13	0	0	.	.	19	7	0	0	8	2	0	0	0	0	16	2	0	0	0	0	0	0	0	0	0	0	0	0	AC	O	29.7	n	2250	39.2	6.9
22	166	5	0	0	0	0	0	0	0	0	0	0	0	0	0	0	.	.	0	0	0	0	0	0	0	0	0	0	0	0	0	0	0	0	0	0	0	0	0	0	0	0	AC	O	28.8	n	49275	38.7	8.4
22	167	1	0	0	0	0	0	0	0	1	0	0	0	0	0	7	.	.	0	0	0	1	0	0	0	0	0	0	0	0	0	0	0	0	0	0	0	0	0	0	0	0	AC	O	56.4	n	58350	36.8	8.6
22	169	4.38	0	0	1	7	0	0	2	6	0	6	0	0	1	0			0	0	0	0	0	0	0	0	0	2	0	0	0	0	0	0	0	0	0	0	0	0	0	0	AA	O	46.7	n	6325	40.1	6.3
22	169	0.59	0	0	0	0	0	0	4	1	0	0	0	4	0	0	.	.	2	0	0	0	0	8	0	6	0	2	0	6	0	4	0	13	0	1	0	0	0	8	0	0	AA	O	56.1	n	45675	39.4	8.3
22	176	5	0	0	0	0	0	0	154	0	0	0	0	0	0	0	.	.	0	0	0	0	0	0	0	0	0	0	0	0	0	0	0	0	0	0	0	0	0	0	2	0	AA	O	26.8	n	116000	39.7	9.9
22	186	4.2	0	0	0	0	0	0	0	0	0	0	0	0	0	0			0	0	0	0	0	0	0	0	0	0	0	0	0	0	0	0	0	0	0	0	0	0	0	0	AC	O	46.6	n	19925	38.2	11
22	187	3.66	0	0	0	0	0	0	0	0	0	2	0	0	0	0	.	.	0	0	0	0	0	0	0	0	0	0	0	0	0	0	0	0	0	0	0	0	0	0	0	0	AC	B	43.7	n	33325	38	7.6
22	187	6.66	0	0	0	8	0	0	0	0	0	2	0	0	0	0	.	.	0	0	0	0	0	0	0	0	0	0	0	0	0	0	0	0	0	0	0	0	0	0	0	0	AC	B	43.1	n	2025	38.9	7.8
22	189	0.4	0	0	0	0	.	.	0	0	0	0	0	0	0	0	.	.	0	0	0	0	0	0	0	0	0	0	0	0	0	0	0	0	0	0	0	0	0	0	0	6	AS	B	48.7	n	6075	38.5	10.2
22	192	3.2	0	0	0	0	0	0	0	0	0	0	0	0	0	0	0	0	0	0	0	0	0	0	0	0	0	0	0	0	0	0	0	0	0	0	0	0	0	0	0	0	AA	O	45	n	62200	40.1	11.2
22	193	0.8	0	0	0	0	0	0	0	0	0	0	0	0	0	0			0	0	0	0	0	0	0	0	0	0	0	0	0	3	0	7	0	0	0	0	2	0	0	0	AA	B	24.8	n	11575	40	9.1
22	196	4.25	0	0	1	0	0	0	62	0	0	0	2	0	2	0	0	0	0	14	0	0	0	0	0	0	0	0	0	0	0	0	0	0	0	0	0	0	0	0	0	0	AA	B	60.5	n	53650	40.8	9.5
22	196	7.1	0	0	7	2	6	2	64	9	1	5	7	8	8	13	.	.	6	58	0	0	4	0	4	20	0	0	0	0	0	0	0	0	0	0	0	0	3	8	0	12	AA	B	41.1	n	43875	38	9.9
22	198	5	0	0	0	47	.	.	0	0	2	37	0	27	88	122	.	.	0	20	0	36	2	56	0	41	0	25	2	78	0	30	0	26	1	32	0	37	12	45	3	40	AA	O	53.2	n	94675	37.3	9.8
22	200	8.26	0	0	0	0	0	5	5	3	0	0	5	0	0	0			0	0	0	0	0	0	0	0	0	0	0	0	0	0	0	3	0	0	0	0	0	0	0	0	AS	B	55.7	n	110450	38.3	9.5
22	203	1.9	0	6	0	0	0	0	0	0	0	0	0	0	0	0			0	0	0	0	0	0	0	0	0	4	0	0	0	0	0	0	0	0	0	0	0	0	0	0	AC	B	50.2	n	35450	39.4	8.4
22	205	3.74	0	0	0	0	0	0	0	0	0	0	1	0	3	0	.	.	0	0	0	0	0	0	0	0	0	1	0	0	0	0	0	0	0	0	0	0	0	1	0	0	AA	A	43	y	3875	38.7	9.5
22	208	1.18	0	0	0	0	0	0	2	0	0	0	0	0	0	0	.	.	0	0	0	0	0	1	0	0	0	0	0	0	0	0	0	3	0	0	0	0	0	0	0	0	AC	B	50.1	n	5500	38.1	8.7
22	208	5	0	16	0	14	4	23	26	7	0	9	0	27	0	13	.	.	0	38	0	17	0	125	0	8	0	10	5	7	0	3	0	78	0	25	0	138	16	60	26	46	AC	B	47.6	n	30625	39.9	10
22	208	1.8	0	0	0	0	0	0	7	0	0	0	0	0	0	0			0	0	0	0	0	0	0	0	0	0	0	0	0	0	0	0	0	0	0	0	0	0	10	0	AC	B	52.7	n	49925	37.5	12.5
22	216	1.2	0	0	0	0	0	23	5	0	0	0	0	59	0	0			0	30	0	0	0	80	0	0	0	0	0	18	0	6	0	0	0	0	0	0	0	7	0	5	AA	B	39.6	n	10050	37.4	10.3
22	217	0.36	0	0	0	0	0	0	10	5	0	0	0	0	0	0	.	.	0	0	0	0	0	0	0	0	0	0	0	0	0	0	0	0	0	0	0	0	0	7	0	0	AA	B	44.2	n	16100	39.1	10
22	217	0.9	0	0	0	0	0	0	2	0	0	0	0	0	0	0	.	.	0	0	0	0	0	0	0	0	0	0	0	0	0	0	0	0	0	0	0	0	0	0	0	0	AA	B	42	n	7175	39.6	11.6
22	221	0.8	0	0	0	0	0	0	0	0	0	0	0	0	0	0	.	.	0	0	0	0	0	0	0	0	0	0	0	0	0	0	0	0	0	0	0	0	0	0	0	0	AA	O	14.2	n	2150	39.6	7.3
22	225	4.3	0	0	0	2	0	0	0	0	0	0	0	0	0	0	.	.	0	0	0	0	0	0	0	0	0	0	0	0	0	0	0	0	0	0	0	0	0	0	0	0	AA	O	15.6	n	51000	39.3	9.2
21	231	8.12	0	0	0	0	0	0	3	0	0	0	0	0	0	0	.	.	0	0	0	0	0	0	0	0	0	0	0	0	0	0	0	0	0	0	0	0	0	0	0	0	AA	O	16.9	n	35850	37.9	7.2
21	231	9.55	0	0	0	0	0	0	66	0	0	0	0	0	0	0	.	.	0	0	0	0	0	0	0	0	0	0	0	0	0	0	0	0	0	0	0	0	0	0	0	0	AA	O	9.8	n	64875	39.5	8.8
22	233	5	0	0	5	0	.	.	0	0	1	0	0	0	0	0	.	.	0	0	0	0	.	.	0	0	0	0	.	.	0	0	0	0	0	0	0	0	0	0	0	0	AA	O	33.4	n	58425	38.7	9.9
22	233	5	0	0	0	0	0	0	238	0	0	0	0	0	0	0	.	.	0	0	0	0	0	0	0	0	0	0	0	0	0	0	0	0	0	0	0	0	1	0	0	0	AA	O	45.7	n	292075	39.2	10.9
22	234	12.5	0	0	0	0	.	.	4	0	0	0	0	0	3	0	.	.	2	0	0	0	0	1	1	0	0	0	1	0	0	0	0	0	0	0	0	0	0	0	0	0	AC	AB	22.5	n	67825	38	9.8
22	237	0.2	0	0	0	0	0	0	0	5	0	0	0	0	0	0	.	.	0	0	0	0	0	0	0	0	0	0	0	0	0	1	0	0	0	0	0	0	0	0	0	0	AA	A	59.6	n	4100	37.4	11.6
21	241	5	0	0	0	0	0	0	0	0	0	0	0	0	.	.	0	0	0	0	0	0	0	0	0	0	0	0	3	0	0	0	0	0	0	0	0	0	0	0	0	0	AA	B	38.8	n	37425	39.1	7.7
22	245	2.36	0	0	0	0	0	0	0	0	0	0	0	0	1	0	.	.	0	0	0	0	1	0	0	0	0	0	0	0	0	0	0	0	0	0	0	0	0	0	0	0	AC	O	53.7	n	5250	40.3	9.7
22	246	1.25	0	0	0	0	0	0	4	2	0	0	0	0	0	0	0	0	0	0	0	0	0	0	0	0	0	1	0	0	0	0	0	0	0	0	0	0	0	0	0	0	AS	B	36.3	n	6325	38	11.2
22	249	5	0	0	0	0	0	0	0	0	0	0	0	0	0	0	.	.	0	0	0	0	0	0	0	0	0	0	0	0	0	0	0	0	0	0	0	0	0	0	0	0	AA	A	38.3	n	36725	38.7	10
22	258	5	0	0	0	0	0	0	2	1	0	0	0	0	2	1	.	.	3	3	1	0	0	2	0	0	0	0	0	2	0	0	0	1	0	0	0	0	0	0	0	0	AC	B	42	n	219500	39.5	10.3
22	260	2.06	0	0	0	0	0	0	0	0	0	0	2	0	0	0	.	.	0	0	0	0	0	0	0	0	0	0	0	0	0	0	0	0	0	0	0	0	0	0	0	0	AA	O	47.5	n	10350	37.4	8.5
22	267	1	0	0	0	0	0	22	0	4	0	1	0	30	0	5	.	.	0	7	1	2	0	23	0	1	0	11	0	23	0	27	0	2	0	3	0	0	0	14	0	13	AA	O	32.5	n	5050	38.2	10.2
22	274	1	0	0	0	0	0	2	0	12	0	0	0	1	0	3	.	.	0	0	0	0	0	0	0	0	0	0	0	0	0	0	0	0	0	0	0	0	0	0	0	0	AA	B	10.5	n	9400	39	10.1
22	281	4.03	0	0	0	0	0	0	1	0	0	0	0	0	3	0	.	.	0	0	0	0	0	0	0	0	0	0	3	0	0	0	0	0	0	0	0	0	0	0	0	0	AC	O	34.7	n	11600	38.2	10.6
22	285	0.8	0	0	0	3	0	10	7	1	0	0	1	17	0	9	.	.	0	9	0	8	0	18	0	7	0	2	0	11	0	8	0	6	0	2	0	0	1	0	0	6	AA	B	23.3	n	5950	37.4	9
22	285	5	0	0	0	0	2	0	0	0	0	0	0	0	0	0	0	0	0	0	0	0	0	60	0	0	0	0	1	26	0	0	0	0	0	0	0	0	0	0	0	0	AA	B	55	n	72600	38.5	11
22	286	5	0	0	0	0	0	0	191	0	0	4	0	0	31	5			0	0	1	0	0	0	0	0	0	10	0	0	0	0	0	0	0	0	0	0	0	0	0	0	AA	O	20.8	n	290750	40.7	8.6
22	286	20	0	0	0	0	.	.	2	0	0	0	0	0	3	1	.	.	0	0	0	0	0	0	0	0	0	0	0	0	0	0	0	0	0	0	0	0	0	0	0	0	AA	O	11.4	n	180350	40.4	9.2
22	295	0.1	0	0	0	0	0	0	3	0	0	0	0	0	0	0	.	.	0	0	0	0	0	0	0	0	0	0	0	0	0	0	0	0	0	0	0	0	0	0	0	0	AA	B	44.9	n	7225	38	9.2
21	311	0.8	0	0	0	0	0	0	8	0	0	0	2	0	.	.	.	.	1	1	3	0	0	0	0	0	0	0	0	0	0	0	0	2	0	0	0	0	0	0	0	0	AA	O	18.8	n	4750	37.5	9.1
22	324	0.6	0	0	0	1	0	3	32	8	0	0	0	6	0	18	.	.	0	0	2	3	0	3	1	0	0	0	0	28	0	0	0	15	0	4	0	0	0	0	0	0	AA	B	33.3	n	5825	38	9.6
22	324	0.2	0	1	0	0	2	70	4	2	0	2	0	46	.	.	2	3	.	.	0	7	0	7	0	1	0	8	0	47	0	6	0	15	0	8	0	0	.	.	0	1	AA	B	47.5	n	7150	37.8	9.7
22	326	0.89	0	0	0	0	0	0	3	0	0	0	0	0	1	0	.	.	0	0	0	0	0	0	0	0	0	0	0	0	0	0	0	0	0	0	0	0	0	0	0	0	AA	O	55.5	n	25400	40.7	14
22	329	1.18	0	0	0	0	0	0	0	0	0	0	0	0	0	1	.	.	0	0	0	0	0	0	0	0	0	0	0	0	0	0	0	0	0	0	0	0	0	0	0	0	AA	O	52.8	n	51700	40.7	5.7
22	331	0.53	0	11	0	2	0	0	2	5	0	0	0	0	0	0	.	.	0	2	0	0	0	0	0	12	0	0	0	0	0	4	0	9	0	0	0	198	0	33	0	22	AA	O	44.7	n	22625	38.6	10.1
22	332	1.51	0	0	0	0	0	0	2	0	0	0	0	0	1	0	.	.	0	0	1	1	0	0	0	0	0	0	0	0	0	0	0	0	0	0	0	0	0	0	0	0	AS	O	48.4	n	4675	38.6	9.2
22	337	1.2	0	3	0	0	0	0	0	1	0	2	0	0	0	99	.	.	0	1	0	1	0	2	0	2	0	0	0	8	0	4	0	7	0	0	0	1	0	1	0	5	AA	A	25.3	n	2950	36.8	8.6
21	341	20	0	0	0	0	0	0	3	0	0	0	0	0	5	0	.	.	0	0	0	0	0	0	0	0	0	0	0	0	0	0	0	0	0	0	0	0	0	0	0	0	AA	B	17.8	n	23700	39.8	6.8
22	345	7.33	0	2	0	0	0	0	0	0	0	0	0	0	0	0	.	.	0	0	0	0	0	1	0	0	0	2	0	0	1	0	0	1	0	0	0	0	0	0	0	1	AA	A	36.1	n	16925	37.7	8.1
22	349	1	0	0	0	0	0	1	0	0	0	0	0	4	0	2	.	.	0	2	0	1	0	0	0	0	0	0	0	2	0	4	0	0	0	0	0	0	0	0	0	0	AA	A	36.2	n	13600	37.2	11.1
22	354	0.8	0	0	0	0	0	0	2	0	0	2	0	0	0	0	.	.	0	3	0	0	0	17	0	0	0	3	0	6	0	0	0	0	0	0	0	0	0	0	0	0	AA	B	33.2	n	22900	40.6	7.4
22	354	0.2	0	0	0	0	0	0	0	0	0	0	0	0	0	0	.	.	0	0	0	0	0	0	0	0	0	0	0	0	0	0	0	0	0	0	0	0	0	0	0	0	AA	B	22.9	n	2125	38	9.7
22	354	1.5	0	0	0	0	0	0	0	0	0	0	0	0	0	0	.	.	0	0	0	0	0	0	0	0	0	0	0	0	0	0	0	0	0	0	0	0	0	0	0	0	AA	B	24.2	n	4975	37.1	11.1
22	355	5.74	0	0	0	0	0	0	0	0	0	0	0	0	0	4	.	.	0	0	0	0	0	0	0	0	0	1	0	0	0	0	0	0	0	0	0	0	0	0	0	0	AA	B	13.7	n	16275	39.4	8.9
22	356	1.8	0	0	0	0	0	4	32	0	0	0	0	4	1	4	.	.	0	7	0	0	0	1	0	8	0	1	0	3	0	5	0	5	0	1	0	0	0	3	0	0	AA	O	37.9	n	8425	37.8	9.2
22	357	0.19	0	0	0	0	0	0	3	0	0	0	0	0	0	0	.	.	0	0	0	0	0	0	0	0	0	0	0	0	0	0	0	0	0	0	0	0	0	0	0	0	AA	A	19.3	n	7875	39.8	7.3
22	357	3.6	0	0	0	0	0	0	8	0	0	0	0	0	1	9	.	.	0	0	0	0	0	0	0	0	0	0	0	0	0	0	0	0	0	0	0	0	0	0	0	0	AA	A	30.8	n	7925	39.2	8.8
22	357	1.3	0	0	0	0	0	0	2	0	0	0	2	0	0	0	.	.	0	1	0	0	1	0	0	0	0	0	1	0	0	0	0	0	0	0	0	0	0	0	0	0	AA	A	54.6	n	81350	39	10
22	359	6.4	0	0	0	0	0	0	3	0	0	0	0	0	0	0	.	.	0	0	0	0	0	0	0	0	0	0	0	0	0	0	0	0	0	0	0	0	0	0	0	0	AA	O	58.4	n	13350	39	11.5
22	360	1.9	0	0	0	0	0	0	0	0	0	0	0	0	0	0	.	.	0	0	0	0	0	0	0	0	0	0	0	0	0	0	0	0	0	0	0	0	0	0	0	0	AA	O	25	n	5400	39.1	10.8
21	361	1	0	0	0	2	0	0	0	0	0	0	0	0	0	0	.	.	0	0	0	0	0	0	0	0	0	0	0	0	0	0	0	0	0	0	0	0	0	0	0	0	AC	O	5.1	n	7625	40.3	8.5
21	361	0.4	0	0	0	0	0	0	29	0	0	0	0	0	.	.	0	0	0	0	0	0	0	0	0	0	0	0	0	0	0	0	0	0	0	0	0	0	0	0	0	0	AC	O	28.9	n	3675	39.6	10.5
22	361	0.4	0	25	0	2	0	0	0	1	0	1	0	1	0	21	.	.	0	1	0	5	0	4	0	0	0	3	0	1	0	0	0	2	0	6	0	37	0	67	0	80	AA	O	33.5	n	3175	37.3	9.6
22	368	5.83	0	0	0	0	0	0	7	0	0	0	0	0	0	0	.	.	2	0	3	0	0	0	0	0	0	0	0	0	0	0	0	0	0	0	0	0	0	0	0	0	AS	A	44.2	n	5125	39.6	6.7
22	375	0.8	0	0	3	0	0	2	7	1	0	0	0	0	0	4	.	.	0	0	0	0	3	21	0	0	0	0	2	0	0	0	0	0	0	0	0	0	0	0	0	0	AA	O	5.9	n	3850	36.9	8.7
22	376	0.2	0	0	0	0	0	0	0	0	0	0	0	0	0	15	.	.	0	0	0	0	0	11	0	0	0	0	0	0	0	0	0	0	0	0	0	0	0	0	0	0	AA	B	40.1	n	3250	36	9.7
22	380	4.32	14	4	0	0	.	.	0	0	0	0	0	0	0	0	.	.	0	0	0	0	0	0	0	0	0	0	0	0	0	0	0	0	0	0	0	0	0	0	0	0	AA	A	48.7	n	1900	39	10.5
22	381	0.2	0	2	0	9	0	0	0	1	0	0	0	4	0	12	.	.	0	0	0	5	0	0	0	2	0	3	1	9	0	1	0	12	0	9	0	0	0	6	0	12	AA	AB	29.8	n	2450	37	9.1
22	384	0.89	0	0	0	0	0	0	0	4	0	0	0	0	0	0			0	0	0	0	0	2	0	0	0	0	0	0	0	1	0	0	0	0	0	0	0	0	0	0	AC	O	32.5	n	10225	39.9	7.4
22	388	0.4	0	0	0	0	0	0	0	9	0	0	0	5	0	3	.	.	0	7	0	2	0	0	0	1	0	1	0	1	0	0	0	8	0	0	0	0	0	0	0	7	AA	AB	30.7	n	10750	37.3	9.6
21	391	0.19	0	0	0	0	0	0	0	0	0	0	0	0	0	0	.	.	0	0	0	0	0	0	0	0	0	0	0	0	0	0	0	0	0	0	0	0	0	0	0	0	AA	B	20.2	n	14225	39.1	10.6
22	391	0.6	0	0	0	0	0	0	0	0	0	0	0	0	0	0	.	.	0	0	0	0	0	0	0	0	0	0	0	0	0	0	0	0	0	0	0	0	0	0	0	0	AS	A	15.4	n	3600	40	6.7
22	391	1	0	0	0	0	0	0	36	5	0	0	0	0	.	.	0	0	0	0	0	0	0	0	0	0	0	0	0	0	0	0	0	0	0	0	0	0	0	0	0	0	AS	A	46.2	n	42500	38	8.2
22	400	2.85	0	0	0	0	0	0	0	0	0	0	0	0	0	2	.	.	0	0	0	0	0	0	0	0	0	0	0	0	0	0	0	0	0	0	0	0	0	0	0	0	AS	B	42.7	n	29850	37.6	10.6
22	409	2.31	0	0	0	0	0	0	0	0	0	0	0	0	0	0	.	.	0	0	0	0	0	0	0	0	0	0	0	0	0	0	0	0	0	0	0	0	0	0	0	0	AA	B	10.9	y	2100	40.3	7.1
22	410	0.7	0	0	0	0	0	0	2	0	0	0	0	0	0	0	.	.	0	0	0	0	0	0	0	0	0	0	0	0	0	0	0	0	0	0	0	0	0	0	0	0	AA	B	24.6	n	39075	38.1	8.4
22	415	0.4	0	0	0	0	0	0	2	0	0	0	0	0	0	0	.	.	0	0	0	0	0	0	0	0	0	0	0	0	0	0	0	0	0	0	0	0	0	0	0	0	AA	O	29.2	n	2150	38.6	9
22	417	5.5	0	0	0	0	0	0	0	0	0	0	1	0	36	0	.	.	0	2	0	0	0	0	0	0	0	0	0	0	0	0	0	0	1	0	0	0	41	0	129	20	AA	O	43.2	n	23525	40.5	11.9
22	418	2.1	0	0	0	0	0	0	0	0	0	0	0	0	0	0			0	0	0	0	0	0	4	0	0	0	0	0	0	0	0	0	0	0	0	0	0	0	0	0	AA	O	31.9	n	4850	39.5	10.1
22	418	0.6	0	0	0	0	0	0	5	0	0	0	0	0	0	0	.	.	0	0	0	0	0	0	0	0	0	0	0	0	0	0	0	0	0	0	0	0	0	0	0	0	AA	O	38.5	n	8725	38.7	11.1
22	426	1.22	0	0	0	0	0	0	0	0	0	0	0	0	0	0	.	.	0	0	0	0	0	18	0	0	0	0	0	147	0	0	0	0	0	0	0	12	0	0	0	0	AA	A	22.6	n	3600	38.2	9.2
22	426	20	0	0	0	0	0	0	26	0	0	0	0	0	0	0	.	.	0	0	0	0	0	0	0	0	0	0	0	0	0	0	0	0	0	0	0	0	0	0	0	0	AA	A	21.9	n	29550	40	10.1
22	430	0.4	0	0	0	1	0	0	0	1	0	0	0	0	0	0	.	.	0	0	0	2	0	2	0	3	0	2	0	12	0	2	0	1	0	0	0	2	0	0	0	0	AA	O	23.2	n	2900	39.4	8.7
22	431	0.6	0	1	0	0	0	0	0	1	0	0	0	1	0	2	.	.	0	2	0	0	0	2	0	3	0	0	0	1	0	4	0	0	0	0	0	0	0	3	0	8	AA	AB	40	n	7125	38.4	8.4
22	431	5	0	0	0	0	0	0	168	0	0	0	0	0	0	0	.	.	0	0	0	0	0	0	0	0	0	0	0	0	0	0	0	0	0	0	0	0	0	0	0	0	AA	AB	50	n	127525	38.7	8.8
22	432	0.2	0	0	0	0	.	.	0	0	0	0	0	0	0	0	.	.	0	0	0	0	0	0	0	0	0	0	0	0	0	0	0	0	0	0	0	0	0	0	0	0	AA	O	37.8	n	40050	39	11.1
22	437	0.2	0	0	0	0	0	0	2	1	0	0	0	0	.	.	0	0	0	0	0	0	0	0	0	0	0	0	0	0	0	0	0	0	0	0	0	0	0	0	0	0	AA	AB	41.4	n	4325	37	8.6
22	437	5	0	0	0	0	0	0	16	0	0	0	0	0	.	.	0	0	0	0	0	0	0	0	0	0	0	0	0	0	0	0	0	0	0	0	0	0	0	0	0	0	AA	AB	50.8	n	25950	37.5	8.6
22	437	13	0	0	0	0	0	0	35	1	0	0	0	0	13	0	.	.	0	0	0	0	0	0	0	0	0	0	0	0	0	0	0	0	0	0	0	0	0	0	0	0	AA	AB	28.1	n	34975	40.1	8.8
22	439	5.02	0	0	0	0	0	0	31	0	0	0	0	0	0	0	.	.	0	0	0	0	0	0	0	0	0	0	0	0	0	0	0	0	0	0	0	0	0	0	0	0	AA	O	56.2	n	222000	38	9.4
22	439	0.51	0	0	0	0	0	0	3	0	0	0	0	0	0	0	.	.	0	0	0	0	0	0	0	0	0	0	0	0	0	0	0	0	0	0	0	0	0	0	0	0	AA	O	54.3	n	2500	39.1	10.1
22	439	0.4	0	0	0	0	0	0	0	3	0	0	0	0	0	0	.	.	0	0	0	0	0	0	0	0	0	0	0	0	0	0	0	0	0	0	0	0	0	0	0	0	AA	O	52.7	n	162750	37.4	11.4
22	445	1.2	0	0	0	0	0	1	15	9	0	0	0	0	0	3	.	.	0	0	0	41	0	32	0	0	0	0	0	1	0	0	0	0	0	0	0	0	0	0	0	0	AA	O	36.8	n	41125	39.7	10.4
22	445	10.09	0	0	0	0	0	0	6	0	0	0	0	0	36	1	.	.	0	0	0	0	0	0	0	0	0	0	0	0	0	0	0	0	0	0	0	0	0	0	0	0	AA	O	26.1	n	2300	39.2	13.1
22	448	3.4	0	0	0	0	.	.	2	0	0	1	0	0	0	0	.	.	2	1	0	0	0	0	0	0	0	0	0	0	0	0	0	0	0	0	0	1	0	0	0	0	AA	B	24.5	n	8775	39.3	12.5
22	450	5	0	0	0	0	0	12	37	0	0	0	2	0	4	0	.	.	0	0	0	0	0	0	0	0	0	0	7	0	0	0	0	0	0	0	0	0	0	0	0	0	AA	B	38.6	n	116300	39.4	8.5
22	450	0.4	0	0	0	0	0	0	2	0	0	0	0	0	0	5	.	.	0	0	4	0	0	0	0	0	0	0	0	0	0	0	0	0	0	0	0	0	0	0	0	0	AA	B	20.9	n	6575	37	8.9
22	451	0.79	0	0	15	0	0	0	1	2	0	0	8	0	0	0	.	.	0	0	0	0	0	0	0	0	0	0	0	0	0	0	0	0	0	0	0	0	0	0	0	0	AA	B	36.9	n	76725	39.4	10.4
22	454	20	0	0	4	0	0	0	11	0	0	7	0	0	0	0			0	0	2	0	0	5	0	0	0	12	0	0	0	0	0	0	0	0	0	0	2	0	0	0	AA	A	52.1	n	7175	38.4	10.8
22	455	1.2	0	0	1	0	0	0	51	0	0	0	0	0	20	5	.	.	0	0	0	0	0	0	0	0	0	1	0	0	0	0	0	0	0	0	0	0	0	1	0	0	AA	O	17.8	n	5800	37.4	8.9
22	458	9.6	0	0	0	0	0	0	0	0	0	0	0	0	0	0			0	0	0	0	0	0	0	0	0	0	0	0	0	6	0	0	0	0	0	0	0	0	0	0	AA	O	25.5	n	107800	40.3	7.2
21	461	0.2	0	0	0	0	.	.	0	1	0	31	0	1	0	41	.	.	0	3	0	0	0	125	0	0	0	0	0	11	0	0	0	0	0	0	0	0	0	0	0	0	AS	B	14.3	n	2975	36.9	9.6
22	463	2.27	1	0	0	0	0	0	0	0	0	0	3	1	0	0	.	.	0	0	0	0	0	0	0	0	0	0	0	0	0	0	0	0	0	0	0	0	0	0	0	0	AA	O	16	n	5025	39.6	11.2
22	466	1.66	0	0	5	0	5	0	23	0	0	0	0	0	0	0	.	.	0	0	3	0	0	0	0	0	0	0	7	0	0	0	0	0	0	0	0	0	0	0	0	0	AA	O	59.4	n	2625	38.4	11.1
22	473	2.2	0	0	0	0	0	0	0	0	0	0	0	0	0	0			0	0	0	0	0	0	0	0	0	0	0	0	0	3	0	29	0	0	0	0	0	0	0	0	AA	B	42	n	15300	37.4	9.8
22	475	20	0	0	0	0	.	.	7	0	0	0	0	0	0	0	.	.	0	0	1	0	0	0	0	0	0	0	0	0	0	0	0	0	0	0	0	0	0	0	0	0	AA	A	39.4	n	73825	39.4	9.6
22	476	6.28	0	0	0	0	0	0	11	0	0	0	0	0	0	0	.	.	0	0	0	0	0	0	0	0	0	0	0	0	0	0	0	0	0	0	0	0	0	0	0	0	AA	A	51	n	12725	39	8.2
22	477	0.6	0	0	0	0	0	0	0	0	0	0	0	0	3	1	.	.	0	0	0	0	0	0	0	0	0	0	0	0	0	1	0	0	0	0	0	0	0	0	0	0	AA	O	25.1	n	7600	37.2	7.9
22	480	0.2	0	0	0	0	0	0	0	0	0	0	0	0	0	81	.	.	0	0	0	0	0	4	0	0	0	0	0	0	0	0	0	0	0	0	0	0	0	0	0	0	AA	A	15.3	n	2675	37.1	9.8
21	481	1.98	0	0	0	0	.	.	0	0	0	0	0	0	0	0	.	.	0	0	0	0	0	0	0	0	0	0	0	0	0	0	0	0	0	0	0	0	0	0	0	0	AA	B	15.9	n	2300	40.1	8.2
22	489	0.2	0	0	0	0	0	0	12	0	0	0	0	0	0	0	.	.	0	0	0	1	0	0	0	0	0	0	0	0	0	0	0	0	0	0	0	0	0	0	0	0	AA	AB	49.5	n	71525	39	10.5
22	491	0.99	0	0	0	0	0	0	0	0	0	0	0	0	0	0	.	.	0	0	0	0	0	0	0	0	0	0	0	0	0	0	0	0	0	0	0	0	0	0	0	0	AA	O	48.6	n	20725	39.1	11.7
22	494	2.54	0	0	0	0	0	0	25	0	0	0	0	0	0	0	.	.	0	0	0	0	0	0	0	0	0	0	0	0	1	0	0	0	0	0	0	0	0	0	0	0	AA	A	37.5	n	2800	38.8	8.8
22	496	0.66	0	0	0	0	5	0	7	0	0	0	0	0	.	.	0	0	.	.	0	0	0	0	15	0	0	0	0	0	0	0	0	0	.	.	0	0	.	.	0	0	AA	AB	49.9	n	23625	38.9	10.9
22	497	0.9	0	0	0	0	.	.	1	0	0	0	0	0	3	0	.	.	0	2	0	0	0	0	0	1	0	0	4	0	0	2	0	1	0	0	0	0	0	0	0	0	AA	A	17.1	n	11925	39.4	9.1
21	501	0.8	0	0	0	0	0	0	0	0	0	0	0	0	0	0	.	.	0	0	0	0	0	0	0	0	0	0	0	0	0	0	0	0	0	0	0	0	0	0	0	0	AA	A	7.2	n	17900	37	7.3
22	503	0.8	0	0	0	0	0	0	22	3	0	0	0	0	0	3	.	.	0	0	0	0	0	0	0	0	0	0	0	0	0	0	0	0	0	0	0	0	0	0	0	0	AA	B	16.1	n	38375	39	8.6
22	510	2.13	0	0	0	0	0	0	5	1	0	0	0	0	0	0	.	.	0	0	0	0	0	0	0	0	0	0	0	0	0	0	0	0	0	0	0	0	0	0	0	0	AA	O	23.2	n	5200	40.3	8.8
22	510	5	1	0	0	0	0	0	4	0	0	0	0	0	13	4	.	.	0	0	0	0	0	0	0	0	0	0	14	0	0	0	0	0	0	0	0	0	0	0	3	0	AA	O	34.5	n	127450	39	9.5
22	511	5	0	0	0	0	0	0	0	0	0	0	0	0	0	0	.	.	0	0	0	0	0	0	0	0	0	0	0	0	0	0	0	0	0	0	0	0	0	0	0	0	AA	O	25.1	n	273575	39.8	10.1
22	513	11.84	0	0	0	0	0	0	3	0	0	0	0	0	0	0			0	0	0	3	0	0	0	0	0	0	0	0	0	0	0	0	0	0	0	2	0	2	0	3	AC	O	17.5	n	15400	39.3	8.3
22	523	2.52	0	0	0	0	0	0	18	1	0	0	0	0	20	22	.	.	0	0	0	1	0	0	0	0	0	0	0	0	0	0	0	0	0	0	0	0	0	0	0	0	AA	O	54.4	n	69375	39.1	9.1
22	526	14	0	68	0	111	0	24	4	41	0	7	1	24	4	20	.	.	1	33	0	12	0	28	0	9	0	121	0	45	0	0	0	5	0	55	0	50	8	48	0	119	AC	A	13.6	n	25875	38.8	8.1
22	526	4.35	0	0	0	0	0	0	1	0	0	0	0	0	0	1	.	.	0	0	0	0	0	0	0	0	0	0	0	0	0	0	0	0	0	0	0	0	0	0	0	0	AC	A	16	n	13025	39.3	9.5
22	526	2.91	0	0	0	0	0	0	22	0	1	0	0	0	21	0	.	.	0	0	0	0	0	0	0	0	0	0	2	0	0	0	0	0	0	0	0	0	0	0	0	0	AC	A	25	n	112300	37.5	9.7
22	528	4.4	0	0	0	0	0	0	36	0	0	0	0	0	0	0	.	.	0	0	0	0	0	0	0	0	0	0	0	0	0	0	0	0	0	0	0	0	0	0	0	0	AA	O	35.4	n	41200	37	7.3
22	528	2.34	0	0	0	0	0	0	4	0	0	0	0	0	0	0	.	.	0	0	0	0	0	0	0	0	0	0	0	0	0	0	0	0	0	0	0	0	24	0	25	0	AA	O	25.7	n	32700	39.2	8.8
22	531	1.19	2	0	0	0	1	0	107	9	0	0	2	0	14	9	.	.	2	2	2	7	8	11	2	0	0	0	0	0	2	0	0	0	0	0	0	0	0	0	0	0	AA	A	55.9	n	25100	38.3	9.9
22	536	8.24	0	0	0	2	0	0	26	0	1	0	0	0	0	1	.	.	7	0	0	0	0	0	0	0	0	0	11	0	0	1	0	0	0	0	0	3	15	0	19	0	AA	A	48.8	n	8775	39.5	7.3
22	538	0.3	0	0	0	0	0	0	0	0	0	0	0	0	0	0	.	.	0	0	0	0	0	0	0	0	0	0	0	0	0	0	0	0	0	0	0	0	0	0	0	0	AA	A	39.9	n	51175	39.4	7.3
22	544	0.2	0	18	0	49	0	0	3	0	0	4	0	0	0	1	.	.	1	8	0	1	0	0	0	4	0	14	0	0	0	12	0	0	0	0	0	0	0	4	0	0	AA	O	28.1	n	2225	36.9	10.2
22	545	5	0	0	0	0	0	0	40	0	0	0	0	0	0	0	.	.	0	0	0	0	0	0	0	0	0	0	0	0	0	0	0	0	0	0	0	0	0	0	0	0	AC	O	50.7	n	45200	39.1	10.3
22	548	0.94	0	0	0	0	0	0	9	0	2	0	0	0	3	0	.	.	0	0	0	0	7	1	0	0	0	0	16	0	0	0	0	0	0	0	0	0	9	0	7	0	AA	B	17.3	n	45475	40.1	9.8
21	551	1.87	0	0	0	0	0	0	25	0	0	0	0	0	0	0	.	.	0	0	0	0	2	0	0	0	0	0	3	0	0	0	0	0	0	0	0	0	0	0	4	0	AA	A	13.3	n	33600	39.4	9.3
22	553	0.81	0	0	0	0	0	0	0	0	0	0	0	0	0	5	.	.	0	0	0	0	0	0	0	0	0	0	0	0	0	0	0	0	0	0	0	0	0	0	0	0	AA	AB	32.9	n	50425	37.7	8.5
22	553	11.1	0	0	0	0	0	0	0	0	2	21	0	0	0	0	.	.	0	0	0	0	0	0	0	0	0	0	0	0	0	0	0	0	0	0	0	0	0	0	0	0	AA	AB	35.5	n	60975	37.4	10.1
22	555	0.2	0	31	2	139	0	7	0	62	0	50	0	15	0	68	.	.	0	85	0	110	0	27	0	23	0	106	0	38	0	29	0	35	0	14	0	12	1	19	1	45	AS	B	54.3	n	7700	38	11.3
22	556	20	0	0	0	0	0	0	0	0	0	0	0	0	0	0	.	.	0	0	0	0	0	0	0	0	0	0	0	0	0	0	0	0	0	0	0	0	0	0	0	0	AA	O	25.6	n	20325	39.9	7.9
22	558	0.8	0	0	0	0	0	0	4	1	0	0	0	0	0	0	.	.	0	0	0	0	0	0	0	0	0	0	0	0	0	0	0	0	0	0	0	0	0	0	0	0	AA	AB	23.4	n	57175	38.6	10.2
22	559	0.8	0	0	0	4	0	1	5	5	0	5	1	1	0	2	.	.	0	0	0	3	0	2	0	7	0	2	0	3	0	21	0	4	0	0	0	0	0	0	0	0	AA	A	39.5	n	4675	36.7	9.4
22	560	1.77	0	0	0	0	0	0	0	0	0	0	0	0	0	0	.	.	0	0	0	0	0	0	0	0	0	2	0	0	0	0	0	0	0	0	0	0	0	0	0	0	AA	A	53	y	22850	37.6	11.9
21	561	1	0	0	0	0	.	.	2	15	0	0	0	0	.	.	0	0	.	.	0	7	0	1	0	0	0	4	0	0	0	0	0	0	.	.	0	0	.	.	0	0	AA	O	27.1	n	14450	39.6	8.2
22	566	5	0	0	0	0	1	0	432	0	0	0	0	0	5	0	.	.	0	0	1	31	0	0	0	0	0	0	0	0	1	0	0	0	0	0	0	0	0	0	0	1	AA	A	36	n	98400	38.4	11
22	567	4.91	0	0	2	0	0	0	0	0	0	0	0	0	0	0	.	.	0	0	0	0	0	0	0	0	0	0	0	0	0	0	0	0	0	0	0	0	0	0	0	0	AC	O	56.4	n	60875	39.8	11.5
22	567	0.8	0	0	0	0	0	0	0	0	0	0	0	0	0	0	.	.	0	0	0	0	0	0	0	0	0	0	0	0	0	0	0	0	0	0	0	0	0	0	0	0	AC	O	59.9	n	4975	38.8	11.8
21	571	0.81	0	0	0	0	0	0	16	4	0	0	0	0	1	2	.	.	0	0	0	0	0	0	0	0	0	0	0	0	0	0	0	0	0	0	0	0	0	0	0	0	AA	O	14.7	n	20200	39.3	8.4
21	571	5	0	0	0	0	0	0	172	0	0	0	0	0	.	.	0	0	0	0	0	0	0	0	0	0	0	0	0	0	0	0	0	0	0	0	0	0	0	0	0	0	AA	O	37.6	n	171500	39.8	8.9
22	575	1.76	0	0	0	0	0	0	2	0	0	0	0	0	0	0	.	.	0	0	0	0	0	0	0	0	0	0	0	0	0	0	0	0	0	0	0	0	0	0	0	0	AA	O	27.1	n	18075	37.5	9.3
21	661	2.41	0	0	0	0	.	.	0	0	0	0	0	0	0	0	.	.	0	0	0	0	9	0	0	0	0	0	1	0	0	0	0	0	0	0	0	0	0	0	0	0	AA	B	14	n	5575	37.9	9.8
21	711	15.25	3	0	0	0	0	0	0	0	0	0	0	0	0	0	.	.	1	0	0	0	1	0	0	0	0	0	0	0	0	0	0	0	0	0	0	0	25	0	0	0	AA	B	50.7	n	184500	37.6	12.5
21	731	1	0	0	0	0	0	0	1	0	0	0	0	0	0	0	.	.	0	0	0	0	0	0	0	0	0	0	0	0	0	0	0	0	0	0	0	0	0	0	0	0	AA	O	15.1	n	174050	38.7	9.4
21	771	0.66	0	0	0	0	0	0	0	0	0	0	0	0	0	0	.	.	0	0	0	0	0	0	0	0	0	0	0	0	0	0	0	0	0	0	0	0	0	0	0	0	AS	B	20.1	n	6975	37.4	10.3
21	791	1.4	0	20	2	0	0	19	0	5	0	6	2	14	.	.	.	.	0	45	0	30	1	40	2	83	0	12	29	116	0	284	0	212	0	147	0	26	0	31	3	11	AA	A	40.6	n	8750	39.1	11.1
21	891	11.71	0	0	0	0	0	0	0	0	0	0	0	0	1	0	.	.	0	0	0	0	0	0	3	0	0	0	0	0	0	0	0	0	0	0	0	0	0	0	0	0	AA	B	2.4	n	11850	38.7	10.4
21	921	0.4	2	0	0	0	0	0	7	0	0	0	0	0	0	0	.	.	0	0	0	0	0	0	0	0	0	0	0	0	0	0	0	0	0	0	0	0	0	0	0	0	AC	A	12.5	n	13650	39.7	8.9
21	971	6.25	0	1	0	0	0	0	0	1	0	0	0	1	.	.	0	0	0	0	0	8	0	0	0	0	0	1	0	0	0	1	0	0	0	0	0	0	0	0	0	0	AA	B	27.4	n	263700	38.7	10.2
21	981	20	0	0	0	0	.	.	238	0	0	0	1	0	17	0	.	.	14	0	0	0	4	0	0	0	0	0	15	0	0	0	0	0	0	0	0	0	0	0	0	0	AA	O	18.1	n	27850	38.6	9.5
21	991	20	0	0	0	0	0	0	0	0	0	0	0	0	0	0	.	.	0	0	0	0	0	1	0	0	0	3	0	0	0	0	0	0	0	0	0	0	0	0	0	0	AA	B	5.4	n	9525	38.7	9
21	1031	5.7	0	0	4	0	5	0	5	0	0	0	2	0	10	0	.	.	4	0	0	0	13	0	2	0	0	0	2	0	0	0	0	0	0	0	0	0	0	0	0	0	AA	A	50.9	n	43375	39.5	12.7
21	1061	1.18	0	0	0	0	0	0	27	0	0	0	0	0	.	.	0	0	.	.	0	0	0	0	0	0	0	0	0	0	0	0	0	0	.	.	0	0	.	.	0	0	AC	O	28.5	n	70725	36.3	7.5
21	1181	3.33	0	0	0	0	0	0	0	0	0	0	0	0	0	0	.	.	0	18	0	0	0	6	0	0	0	0	0	0	0	0	0	0	0	0	0	0	0	0	0	0	AA	A	33.7	n	52650	37.9	11.6
21	1291	0.57	0	0	0	0	.	.	0	0	0	0	0	0	.	.	0	0	.	.	0	0	0	0	0	0	0	0	0	0	0	0	0	0	.	.	0	0	.	.	0	0	AA	O	23.8	n	8850	39.9	10
21	1671	1.74	0	0	0	0	.	.	24	0	0	0	0	0	3	1	.	.	0	0	0	0	0	0	1	0	0	0	0	0	0	0	0	0	0	0	0	0	0	0	1	0	AA	B	10.5	n	2475	39.1	7.2
21	1791	0.58	0	0	0	0	0	0	31	0	0	0	0	0	0	0	0	0	0	0	0	0	0	11	0	0	0	0	8	0	0	0	0	0	0	0	0	0	0	0	0	0	AA	B	33.4	n	21825	39.9	7.7
21	1801	0.28	0	0	0	0	0	0	0	0	0	0	0	0	0	0	.	.	0	0	0	0	0	0	0	0	0	0	0	0	0	0	0	0	0	0	0	0	0	0	0	0	AA	O	11.5	n	3000	37.8	8.5
21	1831	0.4	0	34	0	7	0	2	0	6	0	3	0	1	.	.	0	8	0	7	0	1	0	4	0	9	0	5	0	2	2	5	0	36	.	.	0	7	1	10	0	9	AA	B	20.9	n	9550	39.8	9.3
21	1841	1	0	0	0	0	0	0	22	0	0	0	0	0	0	0	.	.	0	0	0	0	0	0	0	0	0	0	0	0	0	0	0	0	0	0	0	0	0	0	0	0	AA	B	30.4	n	183750	38.5	11.5
21	1901	1.98	0	54	1	32	0	377	0	34	0	379	1	174	0	72	0	510	0	77	0	53	0	218	0	87	0	17	1	116	3	230	0	135	0	48	0	39	0	19	0	40	AA	O	34.1	n	9950	38.2	8.9
21	1941	6.7	0	0	0	0	0	0	2	0	0	0	0	0	0	0	.	.	0	0	0	0	0	0	0	0	0	0	0	0	0	0	0	0	0	0	0	0	0	0	0	0	AA	B	8.9	n	74825	38.7	8.1
21	1951	0.91	0	0	0	0	0	0	0	8	0	0	0	0	0	0	.	.	0	0	0	0	0	0	0	0	0	0	0	0	0	0	0	0	0	0	0	205	0	0	0	0	AA	O	32.8	n	12725	37.7	9.4
21	1981	1.7	0	2	0	0	0	0	3	39	0	0	0	0	.	.	.	.	0	0	1	7	0	0	0	0	0	3	0	0	0	0	0	93	0	1	0	6	1	6	0	0	AA	B	32.6	n	102925	39.7	8.5
21	2121	1.26	0	0	0	0	0	0	3	0	0	0	0	0	0	0	.	.	0	0	0	0	1	6	0	0	0	0	0	0	0	0	0	0	0	0	0	0	0	0	0	0	AA	A	11.8	n	1925	36.6	9.5
21	2121	0.4	0	0	0	8	0	0	1	26	0	24	0	0	0	31	0	0	0	0	0	20	0	0	0	0	0	12	0	0	0	0	0	0	0	0	0	0	0	0	0	0	AA	A	34.3	n	186800	38.1	10
21	2121	2.17	0	29	0	44	0	0	1	25	0	7	0	0	0	58	.	.	0	2	0	19	0	2	0	0	0	17	0	0	0	9	0	168	0	148	0	145	0	545	1	61	AA	A	36.4	n	13150	37.7	10.2
21	2161	0.2	0	0	0	0	0	0	0	0	0	0	0	0	0	0	.	.	0	0	0	0	0	0	0	0	0	0	0	0	0	0	0	0	0	0	0	0	0	0	0	0	AS	B	18.3	n	2900	36.8	11.5
21	2181	0.4	0	0	0	0	0	0	2	5	0	0	0	3	0	2			0	0	0	2	0	0	0	0	0	0	0	2	0	0	0	0	0	0	0	0	0	8	0	2	AA	AB	0.9	n	5125	38.7	11.2
21	2191	0.2	0	0	0	0	0	0	0	0	0	0	0	0	.	.	0	0	0	0	0	0	0	0	0	0	0	0	0	0	0	0	0	0	0	0	0	0	0	0	0	0	AA	B	21	n	3200	40	10.4
21	2241	1.12	0	0	0	0	0	0	9	0	0	0	0	0	0	0	.	.	0	0	0	0	0	0	0	0	0	0	0	0	0	0	0	0	0	0	0	0	0	0	0	0	AA	B	35.4	n	47275	39	8.9
21	2241	1	0	0	0	0	0	0	0	0	0	0	0	0	0	0	.	.	0	0	0	0	0	0	0	0	0	0	0	0	0	0	0	0	0	0	0	0	0	0	0	0	AA	B	8.4	n	18800	39	9.2
21	2241	7.3	2	119	5	227	4	14	11	55	1	72	0	43	2	92	.	.	2	82	2	80	3	56	0	67	0	79	2	87	1	97	0	125	1	106	0	97	0	174	7	125	AA	B	47.4	n	54975	37.7	12.1
21	2251	5	0	0	0	0	.	.	0	0	0	0	0	0	2	0	.	.	0	0	0	0	0	0	0	0	0	0	0	0	0	0	0	0	0	0	0	0	0	0	1	0	AS	O	11.9	n	14175	37.9	7.1
21	2321	3	1	0	0	0	.	.	1	0	0	0	0	0	1	0	.	.	0	0	0	0	0	0	0	0	0	0	0	0	5	2	0	0	0	0	0	0	0	0	2	0	AC	O	8.2	n	6600	36.6	9.9
21	2411	3.5	0	0	0	0	0	0	0	0	0	0	0	0	0	0	0	0	0	0	0	0	0	0	0	0	0	0	0	0	0	0	0	0	0	0	0	0	0	0	0	0	AA	A	17.7	n	109625	39.8	9.6
21	2451	1.32	0	6	0	14	0	22	0	29	0	85	0	41	0	6	.	.	0	0	0	10	0	1	0	0	0	327	0	164	0	0	0	4	0	12	0	0	0	0	0	2	AA	O	35.7	n	174550	39	10.9
21	2541	5	0	13	0	8	2	13	15	0	0	15	9	21	0	0	.	.	2	61	0	0	0	0	0	20	0	11	1	13	0	93	0	89	0	0	0	0	0	0	0	1	AS	AB	30.9	n	44175	40.2	8.5
21	2691	2.9	0	0	0	0	0	0	9	0	0	0	0	0	0	0	.	.	0	0	0	0	0	0	0	0	0	0	0	0	0	0	0	0	0	0	0	0	1	0	0	9	AA	B	11	n	43475	38.5	7.7
21	2691	0.5	0	0	0	0	.	.	3	0	0	0	0	0	0	0	.	.	0	0	0	0	0	0	0	0	0	0	0	0	0	0	0	0	0	0	0	0	0	0	0	0	AA	B	10.3	n	59625	37.8	11.3
21	2791	5	0	0	1	0	2	177	21	0	0	0	0	0	.	.	2	0	0	0	0	0	1	0	0	169	0	0	0	0	1	169	0	0	0	0	0	0	0	0	0	0	AA	A	18.6	n	44350	39.5	8.3
21	2791	6.5	0	608	0	12	0	39	1	202	1	5	0	101	0	349	5	12	0	135	0	31	4	4	0	502	0	21	1	11	0	497	0	202	4	37	0	25	0	100	0	75	AA	A	30.2	n	13600	38.4	9.4
21	2851	5	0	0	0	152	0	58	0	69	0	309	0	131	0	85	.	.	0	7	0	64	0	18	14	0	0	234	0	109	0	27	0	25	0	52	0	18	0	33	0	4	AA	O	35.2	n	70250	37.3	10.8
21	2851	1	0	0	0	0	0	0	0	0	0	0	0	0	0	0	.	.	0	0	0	0	0	0	0	0	0	0	0	0	0	0	0	0	0	0	0	0	1	0	0	0	AA	O	33.1	n	28875	38.2	11
21	2891	3.66	0	0	0	0	0	0	0	0	0	0	0	0	0	0	.	.	1	1	0	0	0	0	0	0	0	0	0	0	0	0	0	0	0	0	0	0	0	0	0	0	AA	B	5.9	n	58750	38.5	8.7
21	2901	5	0	0	0	0	.	.	4	0	0	0	0	0	0	0	.	.	0	0	0	0	0	0	0	0	0	0	0	0	0	0	0	0	0	0	0	0	0	0	0	0	AA	A	7.7	n	125450	38.1	12.3
21	2931	0.2	0	0	0	0	.	.	1	0	0	0	0	0	0	8	.	.	0	0	0	0	0	0	0	0	0	0	0	0	0	0	0	0	0	0	0	0	0	0	.	.	AA	O	10.8	n	6225	37.2	8
21	2951	3.6	0	0	0	0	0	0	70	0	0	0	0	0	14	0	.	.	0	0	4	0	0	0	0	0	0	0	0	0	0	0	0	0	0	0	0	0	0	0	0	0	AA		11.5	n	29025	38.9	10.6
21	2971	0.6	0	0	1	0	5	6	71	0	0	16	0	0	3	0	.	.	1	0	0	0	53	8	0	0	0	0	32	0	0	0	0	1	1	0	0	0	1	0	0	0	AC	B	6.1	n	8600	36.8	10.1
21	3031	1.45	0	0	0	0	0	0	1	0	0	0	0	0	.	.	0	0	0	0	0	0	0	0	0	0	0	0	0	0	0	0	0	0	0	0	0	0	1	0	0	0	AA	B	20.9	n	6675	38.7	10.1
21	3061	0.2	0	0	0	0	0	0	0	0	0	0	0	0	0	0	.	.	0	0	0	0	0	0	0	0	0	0	0	0	0	0	0	16	0	38	0	0	0	0	0	0	AA	O	33.7	n	27200	37	5.7
21	3081	3.84	1	6	1	4	0	2	68	0	0	3	7	0	.	.	0	0	0	1	1	24	0	1	0	0	0	6	3	7	0	0	0	0	1	0	0	0	1	0	1	9	AA	O	19	y	12850	37.6	4.3
21	3081	0.62	0	0	0	0	.	.	0	0	0	0	0	0	.	.	.	.	0	0	0	0	0	0	0	0	0	0	0	0	0	0	0	0	0	0	0	0	0	0	0	0	AA	O	9.6	n	2250	37.9	7.9
21	3121	6.02	0	0	0	0	.	.	1	0	0	0	0	0	.	.	0	0	.	.	0	0	5	0	0	0	0	0	0	0	0	0	0	0	.	.	0	0	.	.	0	0	AA	B	22.1	y	5650	37.7	4.9
21	3121	0.2	0	0	0	0	0	0	1	0	0	0	0	0	0	0	.	.	0	0	0	0	0	0	0	0	0	0	0	0	0	0	0	0	0	0	0	0	0	0	0	0	AA	B	31.7	n	2175	36.5	9.9
21	3231	20	0	0	0	0	0	0	8	0	0	0	0	0	0	0	.	.	2	0	2	0	0	0	0	0	0	0	0	0	0	0	0	0	0	0	0	0	0	0	0	0	AA	O	42.1	n	151850	38.5	11
21	3241	4.37	0	0	0	0	0	0	26	0	0	0	0	0	0	0	.	.	0	0	0	0	0	0	0	0	0	0	0	0	0	0	0	0	0	0	0	0	0	0	0	0	AA	A	29.5	n	105875	39.2	7.9
21	3251	0.4	0	0	0	0	0	0	3	0	0	0	0	0	0	0	.	.	0	0	0	0	0	0	0	0	0	0	0	0	0	0	0	0	0	0	0	0	0	0	0	0	AA	A	7.3	n	3600	38.3	8
21	3261	5.33	0	0	2	0	3	0	5	0	1	1	2	0	23	2	.	.	0	0	0	0	0	0	4	0	0	0	5	0	6	0	0	0	0	0	0	1	0	0	4	0	AA	O	6	n	13050	38.4	8.6
21	3291	1.12	0	0	0	0	0	0	0	0	0	0	0	0	.	.	0	0	0	0	0	0	0	0	0	0	0	0	0	0	0	0	0	0	0	0	0	0	0	0	0	0	AA	B	17.9	n	100275	37.9	11.5
21	3381	3.36	0	0	0	0	.	.	0	0	0	0	0	0	0	0	.	.	0	0	0	0	0	0	0	0	0	0	0	0	0	0	0	0	0	0	0	0	0	0	0	0	AC	O	10.7	n	53250	39.1	7.9
21	3411	0.4	0	0	0	0	0	0	0	0	0	0	0	0	0	0	.	.	0	0	0	0	0	0	0	0	0	0	0	0	0	0	0	0	0	0	0	0	0	0	0	0	AC	B	7.6	n	4850	39.2	11
21	3521	1.63	0	0	0	0	0	0	6	0	0	0	0	0	0	0	.	.	0	0	1	2	7	0	1	0	0	0	0	0	0	0	0	0	0	0	0	0	0	0	0	0	AA	B	5.1	n	3275	37.3	9.9
21	3641	1.6	0	0	2	8	0	0	0	0	0	0	0	0	0	0	.	.	0	0	0	0	0	0	0	0	0	0	0	0	0	0	0	0	0	0	0	0	0	0	0	0	AA	B	30.3	n	5975	39.3	8.9
21	3661	11.36	0	0	2	0	.	.	0	0	0	0	0	0	0	0	.	.	0	0	0	0	0	0	0	0	0	0	0	0	0	0	0	0	0	0	0	0	0	0	0	0	AA	B	8.6	n	22275	37.6	7.8
21	3811	2.22	0	0	0	0	.	.	10	23	0	1	0	0	0	13	.	.	0	0	0	3	0	0	0	0	0	5	0	0	0	0	0	0	0	0	0	0	0	0	0	0	AA	O	7.8	n	82275	38.1	9.3
21	3811	3.07	0	0	0	0	.	.	0	0	0	0	0	0	0	0	.	.	0	0	0	0	0	0	0	0	0	0	0	0	0	0	0	0	0	0	0	0	0	0	0	0	AA	O	9.4	n	6875	38.1	9.6
21	3821	1.4	0	0	0	0	0	0	28	0	0	0	0	0	0	0	.	.	0	4	0	0	0	0	0	0	0	0	0	0	0	0	0	0	0	0	0	0	0	0	0	0	AA	O	40.8	n	34200	39.2	10
21	3911	4	0	0	0	0	.	.	0	0	0	6	0	6	0	0	.	.	0	71	0	0	185	0	0	3	0	0	0	0	0	16	0	48	0	9	0	36	0	27	0	17	AA	B	8.3	n	19275	38.7	7.8
21	3911	1.7	0	0	0	0	0	0	0	0	0	0	0	0	0	0	.	.	0	0	0	0	0	0	0	0	0	0	0	0	0	0	0	0	0	0	0	0	0	0	0	0	AA	B	33.3	n	6075	37.2	9.8
21	3951	2	0	0	0	0	0	0	1	0	0	0	0	0	.	.	0	0	0	0	1	0	0	0	0	0	0	0	0	0	0	0	0	0	0	0	0	0	0	0	0	0	AA	AB	25.3	n	63000	39.5	10.5
21	4041	5	0	0	3	181	5	243	154	1	1	155	0	51	1	3	.	.	0	21	0	2	1	177	3	208	0	0	0	45	0	88	0	71	0	0	0	19	0	0	1	0	AA	AB	28.5	n	89700	39.7	10.1
21	4111	0.2	0	0	0	0	0	0	2	0	0	0	0	0	0	0	.	.	3	0	1	0	0	0	0	0	0	0	1	0	0	0	0	0	0	0	0	0	0	0	0	0	AA	O	31.7	n	9500	40	5.8
21	4111	1.5	0	0	0	0	.	.	0	0	0	1	0	0	0	1	.	.	0	0	0	0	0	0	0	3	0	0	0	0	0	0	0	0	0	0	0	1	0	0	0	0	AA	O	6.8	n	13875	38.1	7.2
21	4181	1.52	1	2	0	9	0	1	22	6	0	29	0	2	0	0	0	93	0	0	0	5	0	153	0	21	0	3	0	203	0	10	0	22	0	0	0	0	0	4	0	2	AA	B	16.6	n	10800	39.5	7.4
21	4191	0.5	0	0	0	0	.	.	1	0	0	0	0	0	0	0	.	.	0	0	0	0	40	0	0	0	0	0	0	0	0	0	0	0	0	0	0	0	0	0	0	0	AA	O	7.1	n	7100	38.3	8.8
21	4291	5.35	0	0	0	0	0	0	0	0	0	0	0	0	.	.	0	0	0	0	0	0	0	0	0	0	0	0	0	0	0	0	0	0	0	0	0	0	0	0	0	0	AA	AB	23.3	n	43250	38.5	9
21	4341	10.66	0	0	0	0	0	0	2	0	0	0	0	0	.	.	0	0	0	0	0	0	0	0	0	0	0	0	0	0	0	0	0	0	0	0	0	0	2	0	0	0	AC	A	27.2	n	162025	39.8	7.6
21	4401	1	0	0	0	0	0	0	1	0	0	0	0	0	.	.	0	0	0	0	0	0	0	0	0	0	0	0	0	0	0	0	0	0	0	0	0	0	0	0	0	0	AA	B	18.3	n	20325	36.7	9.2
21	4451	2.83	0	0	0	0	.	.	0	0	0	0	0	0	0	0	.	.	0	0	0	0	0	0	0	0	0	0	0	0	0	0	0	0	0	0	0	0	0	0	0	0	AA	A	5.3	n	6850	39	7.8
21	4511	5	0	0	0	0	0	0	7	0	0	0	0	0	.	.	0	0	0	0	0	0	0	0	0	0	0	0	0	0	0	0	0	0	0	0	0	0	0	0	0	0	AA	B	14.3	n	241250	38.3	7.7
21	4521	20	0	492	0	108	0	59	0	363	0	136	0	91	0	57	.	.	0	162	0	99	0	183	0	194	0	88	0	77	0	266	0	473	11	507	0	246	0	244	5	234	AA	O	28.4	n	123100	37.9	7.7
21	4591	6.57	0	0	0	0	0	0	11	0	0	0	0	0	.	.	0	0	0	0	0	0	0	0	0	0	0	0	0	0	0	0	0	0	.	.	0	0	0	0	0	0	AA	B	19.1	n	30000	37.7	7.3
21	4661	20	0	0	0	0	1	0	4	0	0	0	6	0	0	0	.	.	0	0	0	0	0	0	2	0	0	0	0	0	0	0	0	0	0	0	0	0	0	0	0	0	AA	O	39.3	n	6075	36.8	12.1
21	4771	3.1	0	0	1	0	0	9	3	2	0	0	0	0	0	0	.	.	0	0	0	0	0	0	0	0	0	0	0	0	0	0	0	0	0	0	0	0	0	0	0	0	AA	O	7	n	3550	38.1	8.9
21	4881	16.3	0	0	0	0	.	.	0	0	0	0	0	0	0	0	.	.	0	0	0	0	0	0	0	0	0	0	0	0	0	0	0	0	0	0	0	0	0	0	0	0	AA	B	4.5	n	11250	36.7	8.8
21	4931	5.95	0	0	0	0	0	0	0	0	0	0	0	0	0	0	.	.	0	0	0	0	0	0	0	0	0	0	0	0	0	0	0	0	0	0	0	0	0	0	0	0	AA	A	30.7	n	2100	39.5	9.5
21	5011	13.95	0	0	1	0	0	0	94	6	0	0	0	0	.	.	0	0	.	.	0	0	0	0	0	0	0	0	0	0	0	0	0	0	.	.	0	0	.	.	0	0	AA	O	15.9	n	91100	37.9	5.9
21	5041	0.1	0	0	0	0	0	0	2	0	0	0	0	0	0	0	.	.	0	0	0	0	0	0	0	0	0	0	0	0	0	0	0	0	0	0	0	0	0	0	0	0	AA	AB	5.5	n	17825	38.2	9.9
21	5221	2.29	0	0	0	0	0	2	105	0	0	0	0	0	0	0	.	.	0	0	0	0	0	0	0	0	0	0	0	0	0	0	0	0	0	0	0	0	0	0	0	0	AA		4.1	n	41825	38.3	10.9
21	5281	0.2	0	0	0	112	0	0	0	4	0	0	0	0	.	.	.	.	0	0	0	127	0	1	0	0	0	46	0	0	0	0	0	0	0	0	0	0	0	0	0	0	AA	O	28	n	2325	39.3	8.3
21	5351	1.76	0	0	0	0	0	0	3	5	0	5	0	0	0	1	.	.	0	0	0	4	0	0	0	0	0	0	0	0	0	0	0	0	0	0	0	0	0	0	0	0	AA	A	28.5	n	3850	38.8	8.8
21	5381	5.2	0	1	0	1	.	.	0	0	0	0	0	0	1	0	.	.	0	0	0	0	0	2	0	0	0	0	0	1	0	0	0	1	0	0	0	0	0	0	0	0	AA	A	2.6	n	2425	36.5	10.4
21	5401	1.1	0	0	0	0	0	0	0	0	0	0	0	0	0	0	.	.	0	0	0	0	0	0	0	0	0	0	0	0	0	0	0	0	0	0	0	0	0	0	0	0	AA	A	33.9	n	1950	37.8	11.2
21	5511	5.25	0	0	0	0	1	0	0	0	0	0	0	0	.	.	0	0	0	0	0	0	0	0	0	0	0	0	0	0	0	0	0	0	0	0	0	0	0	0	0	0	AC	A	15.4	n	11950	39	7.4
21	5861	0.4	0	0	1	0	0	0	0	0	0	0	2	1	0	0	0	4	0	0	0	0	1	0	0	0	0	0	0	0	0	0	0	0	0	0	0	0	0	0	0	0	AA	A	11.4	n	10675	38.2	6.1
21	5861	20	0	0	0	0	.	.	21	0	0	0	0	9	0	0	.	.	9	0	0	0	0	0	2	0	0	0	0	0	0	0	0	0	0	0	0	0	0	0	0	0	AA	A	2.4	n	2350	37.1	10.9
21	5971	20	0	6	0	31	0	0	48	0	0	0	0	0	0	12	0	23	0	0	0	20	0	320	0	0	0	29	0	0	0	0	0	0	0	0	0	0	0	0	0	0	AA	O	26.1	n	66075	40.3	9.4
21	6161	16.5	0	0	0	0	0	0	4	0	0	0	0	0	0	0	.	.	2	0	1	0	0	0	0	0	0	0	0	0	0	0	0	0	0	0	0	0	0	0	0	0	AA	B	22.6	n	103700	38.1	8.7
21	6261	1	0	0	0	0	0	0	0	0	0	0	0	0	.	.	0	0	0	0	0	0	0	0	0	0	0	0	0	0	0	0	0	0	.	.	0	0	0	0	0	0	AS	A	11.3	n	22700	39.2	11.8
21	6331	13.3	0	0	0	0	0	0	8	0	0	0	0	0	0	0	.	.	3	0	0	0	0	0	0	0	0	0	0	0	0	0	0	0	0	0	0	0	0	0	0	0	AA	O	28.6	n	3075	36.7	7.2
21	6411	6.84	0	0	0	153	0	6	64	48	0	50	5	51	2	4	.	.	0	121	2	266	0	17	0	0	0	235	2	22	0	0	0	0	0	0	0	0	0	0	0	0	AA	A	25.1	n	38400	38.7	7.8
21	6661	14.69	0	19	0	0	0	0	162	0	0	0	0	0	0	31	.	.	0	0	0	12	0	0	0	0	0	114	0	0	0	0	0	0	0	0	0	0	0	0	0	0	AS	AB	21.6	n	145650	39	7.9
21	6661	0.79	0	0	2	0	0	0	5	0	0	0	0	0	.	.	0	0	0	0	0	0	0	0	0	0	0	0	0	0	0	0	0	0	0	0	0	0	0	0	0	0	AS	AB	9.8	n	6275	39.1	8.8
21	6731	3.1	0	0	0	0	0	0	0	0	0	0	0	0	.	.	0	0	0	0	0	0	1	0	0	0	0	0	18	0	0	0	0	0	0	0	0	0	0	0	0	0	AA	A	21.8	n	35025	39.9	7.4
21	6741	20	1	0	0	0	0	0	14	0	1	0	0	0	0	2	.	.	0	0	0	0	0	0	0	0	0	0	0	0	2	0	0	0	0	0	0	0	0	0	0	0	AA	O	34.3	n	355875	39.9	10.6
21	6851	2.9	0	0	0	0	8	1	25	0	0	0	0	0	0	0	.	.	1	0	0	0	2	0	0	0	0	0	0	0	3	0	0	0	1	0	0	0	2	0	1	0	AA	B	22.4	n	15250	37.8	8.8
21	6861	8.3	0	2	1	2	1	2	48	0	0	7	0	2	0	0	.	.	0	3	0	2	0	1	1	5	0	0	1	6	0	1	0	0	0	2	0	3	0	3	0	1	AA	O	23.5	n	275350	37	12.1
21	7001	18	0	7	0	0	0	0	0	0	0	0	0	0	0	0	.	.	0	0	0	0	0	0	0	0	0	0	0	0	0	0	0	0	0	0	0	0	0	0	0	0	AA	B	37.5	n	43725	39.2	9.5
21	7071	1.48	0	0	0	0	0	0	1	0	0	0	0	0	0	0	0	0	1	1	0	0	0	0	0	0	0	0	1	0	0	0	0	0	0	0	0	0	0	0	0	0	AA	A	22.7	n	3075	40	10
21	7101	1.5	0	0	0	0	0	0	0	0	0	0	0	0	.	.	.	.	0	0	0	0	0	0	0	0	0	0	0	0	0	0	0	0	0	0	0	0	0	0	0	0	AA	B	25	n	19350	36.6	7.9
21	7161	5	5	7	0	0	0	0	31	0	0	0	0	0	0	0	.	.	1	0	0	0	0	0	0	0	0	0	3	0	0	0	0	0	0	0	0	0	0	0	0	0	AS	B	27	n	66300	40.3	6.5
21	7291	4.72	0	58	1	5	0	7	17	152	0	0	2	0	0	22	0	0	2	1	0	8	0	1	0	11	0	0	0	9	4	9	0	20	0	14	0	38	0	27	0	40	AA	O	19.7	n	21175	39.4	10.6
21	7371	5	0	0	0	0	0	0	0	0	0	0	0	0	0	0	.	.	0	0	0	0	0	0	0	0	0	0	0	0	0	0	0	0	0	0	0	0	0	0	0	0	AA	O	22.7	n	171150	38.6	9.5
21	7371	5	1	3	0	0	0	0	5	0	0	0	0	0	.	.	0	0	0	0	0	0	0	0	1	0	0	0	0	0	0	0	0	0	1	0	0	0	1	0	0	0	AA	O	21.3	n	7225	37.2	11
21	7431	0.91	1	0	0	0	.	.	0	0	0	0	0	0	.	.	0	0	.	.	0	0	0	0	0	0	0	0	0	0	0	0	0	0	.	.	0	0	.	.	0	0	AC	B	13	n	13175	38.3	6.8
21	7451	7	0	0	0	0	0	0	4	8	0	0	18	2	0	78	.	.	0	0	0	0	0	0	0	0	0	0	0	0	0	3	0	1	0	0	0	0	21	0	8	0	AC	B	32.3	n	82775	37.2	12.9
21	7661	5.8	3	0	2	0	1	0	5	0	0	0	0	0	4	0	.	.	0	0	0	0	0	0	0	0	0	0	1	0	0	0	0	0	0	0	0	0	1	0	1	0	AA	O	32.3	n	2425	36.4	9.4
21	7691	0.87	0	0	0	0	.	.	6	0	3	0	3	0	.	.	0	0	.	.	0	0	0	0	2	0	0	0	0	0	0	0	0	0	.	.	0	0	.	.	1	0	AA	A	14.8	n	3450	36.6	8.3
21	8161	0.2	1	0	0	0	0	0	2	0	0	0	0	0	0	0	.	.	0	0	0	0	0	0	0	0	0	0	0	0	0	0	0	0	0	0	0	0	0	0	0	0	AS	B	24.3	n	2375	37.3	6.3
21	8161	1.11	0	0	0	0	0	0	0	0	0	0	0	0	0	0	.	.	0	0	0	0	0	0	0	0	0	0	3	0	0	0	0	0	0	0	0	0	0	0	0	0	AS	B	22.3	n	2800	36.2	.
21	8181	5	0	0	0	0	0	0	3	0	0	0	0	0	.	.	0	0	0	0	0	0	0	0	0	0	0	0	0	0	0	0	0	0	0	0	0	0	0	0	0	0	AA	AB	7.7	n	18625	36.6	7.6
21	8251	0.5	0	0	0	8	0	0	0	0	0	0	0	0	0	0	.	.	0	0	0	55	0	0	0	0	0	26	0	0	0	0	0	0	0	0	0	0	0	0	0	0	AC	O	19.4	n	1950	36.1	7.7
21	8251	1.47	0	0	0	0	0	0	0	0	0	0	0	0	.	.	.	.	0	0	0	0	0	0	0	0	0	0	0	0	0	0	0	0	0	0	0	0	0	0	0	0	AC	O	18.4	n	2600	38.2	8.9
21	8451	9.02	0	0	16	0	0	0	9	0	0	0	0	0	4	0	.	.	5	0	3	0	11	0	0	0	0	0	0	0	0	0	0	0	0	0	0	0	0	0	0	0	AA	AB	22.3	n	43750	36.2	7.2
21	8501	15.96	0	0	0	0	0	0	29	0	0	0	0	0	.	.	2	0	0	0	0	0	2	0	0	0	0	0	0	0	0	0	0	0	0	0	0	0	0	0	0	0	AA	B	6.2	n	11475	38.4	7.9
21	8681	5	1	0	0	0	.	.	15	0	0	0	1	0	.	.	2	0	.	.	0	0	0	0	0	0	0	0	3	0	0	0	0	0	.	.	0	0	.	.	0	0	AC	A	8.1	n	65475	39.3	7.8
21	8721	0.2	0	0	0	0	0	0	2	0	0	0	0	0	0	0	.	.	0	0	0	0	0	0	2	0	0	0	0	0	0	0	0	0	0	0	0	0	0	0	0	0	AA	A	20	n	8550	38.5	9.5
21	8731	0.2	0	0	0	0	0	0	0	0	0	0	0	0	0	0	.	.	0	2	0	0	0	0	0	2	0	0	0	0	0	0	0	0	0	0	0	0	0	0	0	0	AA		22.1	n	2225	39.5	10.2
21	8771	20	0	0	0	0	0	0	2	0	0	0	0	0	0	0	.	.	0	0	0	0	0	0	0	0	0	0	0	0	0	0	0	0	0	0	0	0	0	0	0	0	AA	A	22.4	n	40875	39.7	5.7
21	8781	0.2	0	0	0	0	0	0	3	0	3	0	0	0	.	.	0	0	0	0	1	0	0	0	0	0	0	0	1	0	0	0	0	0	0	0	0	0	0	0	0	0	AA	O	4.7	n	8450	37.6	10.3
21	8851	1	0	0	0	0	0	0	0	0	0	0	0	0	.	.	0	0	0	0	0	0	0	0	0	0	0	0	0	0	0	0	0	0	0	0	0	0	0	0	0	0	AA	B	10	n	6050	38.1	6.7
21	8861	0.2	0	0	0	0	0	54	0	0	0	7	0	134	0	0	.	.	0	172	0	0	0	13	0	168	0	0	0	1	0	116	0	137	0	39	0	36	0	7	0	0	AC	A	19.9	n	6625	39.6	9.9
21	8931	5.2	0	0	0	0	1	0	170	0	0	80	0	0	0	0	.	.	0	0	0	0	0	0	0	0	0	0	0	0	0	0	0	0	0	0	0	0	0	0	6	0	AA	O	19.2	n	41250	39.1	9
21	9071	2.2	0	0	0	0	0	0	0	0	0	0	0	0	.	.	0	0	0	0	0	0	0	0	0	0	0	0	0	0	0	0	0	0	0	0	0	0	0	0	0	0	AA	A	6.2	n	4225	37.3	8.9
21	9351	7.69	0	28	0	0	0	0	1	9	0	0	0	0	0	25	.	.	0	0	0	63	0	0	0	0	0	58	0	0	0	0	0	20	0	23	0	26	0	140	0	87	AC	B	16.4	n	17625	38.9	7.5
21	9891	4.6	2	0	0	0	0	0	6	0	0	0	0	0	0	0	.	.	0	0	0	0	0	0	0	0	0	0	0	0	0	0	0	0	0	0	0	0	0	0	0	0	AA	O	21.1	n	2700	36.6	8.2
21	9921	1.33	0	0	0	0	.	.	3	34	0	0	0	0	.	.	0	0	.	.	0	0	0	0	0	3	0	0	0	0	.	.	0	0	.	.	0	0	.	.	0	0	AC	A	6.2	n	2825	35.5	11
21	9971	1	0	0	0	0	0	0	4	0	0	0	0	0	.	.	0	5	0	0	0	0	0	0	0	0	0	0	0	0	0	0	0	30	0	37	0	24	0	11	0	7	AA	O	7.9	n	2100	37.2	8.7
21	10061	0.2	0	0	0	0	0	0	10	0	0	0	0	0	.	.	0	0	0	0	0	0	0	0	0	0	0	0	0	0	0	0	0	0	0	0	0	0	0	0	0	0	AA	B	5.9	n	1925	36.6	10.6
21	10151	3.1	0	1	0	0	0	1	14	0	0	0	0	0	.	.	0	0	0	0	0	0	0	0	0	0	0	9	0	0	0	0	0	0	.	.	0	0	0	0	0	0	AA	O	4.7	n	126800	38.3	6.9
21	10181	1.88	0	0	0	0	0	0	77	12	1	1	0	0	0	0	0	0	0	0	0	0	0	0	0	0	0	0	0	0	0	0	0	0	0	0	0	0	4	0	0	0	AA	B	17.9	n	85325	39.1	8.5
21	10181	0.2	0	4	0	7	0	44	0	4	0	18	0	60	.	.	0	27	0	42	0	13	0	25	0	5	0	14	0	25	0	5	0	7	0	3	0	4	0	4	0	7	AA	B	7.8	n	4400	38.3	9.5
21	10231	10.49	0	0	0	0	0	6	0	58	0	0	0	0	0	26	0	12	0	0	0	12	0	0	0	0	0	9	0	0	0	0	0	11	0	2	0	21	0	0	0	0	AA	A	13.8	n	18900	38.8	8.8
21	10291	5	0	38	0	12	0	0	0	83	0	0	0	0	0	33	0	0	0	0	0	16	0	0	0	0	0	4	0	0	0	0	0	0	0	0	0	0	0	0	0	0	AA	O	15.5	n	166525	38.1	12.8
21	10821	2.97	0	0	0	0	0	0	1	0	0	0	0	0	0	0	.	.	0	0	0	0	0	0	0	0	0	0	0	0	0	0	0	9	0	0	0	0	0	1	3	0	AA	AB	18.4	n	24800	37	7.1
21	10981	0.2	0	0	0	12	0	0	1	8	0	0	0	0	0	9	.	.	0	0	0	0	0	0	0	0	0	0	0	0	0	0	0	0	0	0	0	0	0	0	0	0	AA	O	13.8	n	7550	39.5	10.2
21	11091	0.2	0	0	0	0	0	0	0	0	0	0	0	0	0	0	.	.	0	0	0	0	0	0	0	0	0	0	0	0	0	0	0	0	0	0	0	0	0	0	0	0	AA	O	16.3	n	950	37	8.3
21	11421	2.29	0	0	0	0	0	0	75	0	0	2	0	2	0	0	.	.	0	0	0	0	0	0	0	0	0	0	0	0	0	0	0	0	0	0	0	0	0	0	0	0	AA	O	25	n	62825	37.6	12.7
21	11771	5	1	0	1	0	3	0	34	0	1	0	1	0	1	0	.	.	1	0	0	0	0	0	0	0	0	0	30	0	1	0	0	0	0	0	0	0	0	0	0	0	AA	O	17.3	n	25125	39.7	9.5
21	11961	17.57	0	0	0	0	0	0	44	0	0	0	0	0	1	8	.	.	0	0	0	0	0	0	0	0	0	9	0	0	0	0	0	0	0	0	0	0	0	0	0	0	AA	A	16.8	y	141375	39.5	9.6
21	12151	1.18	0	0	0	0	0	0	5	0	0	0	0	0	0	0	0	0	0	0	0	0	0	0	0	0	0	0	0	0	0	0	0	0	0	0	0	0	0	0	0	0	AA	O	5.9	n	4400	37.8	6.3
21	12381	1	0	0	1	0	0	0	123	0	0	0	0	0	.	.	0	0	.	.	0	0	0	0	0	0	0	0	0	0	0	0	0	0	.	.	0	0	.	.	0	0	AA	B	6.1	n	5125	38.9	8.4
21	12391	8.12	0	0	0	0	0	0	0	0	0	0	0	0	.	.	0	0	0	0	0	0	0	0	0	0	0	0	0	0	0	0	0	0	0	0	0	0	0	0	0	0	AA	O	13.2	n	141125	40.5	10
21	12431	15.38	0	0	0	0	0	3	150	0	0	0	0	12	1	0	.	.	5	9	0	0	0	3	0	2	0	0	3	5	0	0	0	16	0	30	0	0	0	0	0	0	AA	B	15	n	67250	36.6	9.5
21	12441	0.5	0	16	0	0	0	0	1	10	0	0	0	5	0	15	.	.	1	7	0	8	0	10	0	0	0	20	1	8	0	6	0	11	0	0	0	3	0	0	0	0	AA	O	16.7	n	4575	36.6	8.2
21	12701	0.2	0	0	0	0	0	0	0	5	0	0	0	0	0	2	.	.	0	0	0	0	0	0	0	0	0	0	0	3	0	3	0	0	0	0	0	0	1	0	1	0	AA	AB	14.1	n	3125	36.8	9.9
21	12771	0.2	0	0	0	0	0	0	0	0	0	0	0	0	0	0			0	0	0	0	0	0	0	0	0	0	0	0	0	0	0	0	0	0	0	0	0	0	0	0	AA	B	14.1		2850	37.3	7.5
21	12821	0.4	0	0	0	0	0	0	0	0	0	0	0	0	0	0	.	.	0	0	0	0	0	0	0	0	0	0	0	0	0	0	0	0	0	0	0	0	0	0	0	0	AA	B	16.7	n	1225	37.4	9.5
21	12931	1.09	0	0	0	0	0	0	0	0	0	0	0	0	0	0	.	.	0	0	0	0	0	0	0	0	0	0	0	0	0	0	0	0	0	0	0	0	0	0	0	0	AA	O	14.3	n	11250	36.8	8.2
21	13201	1.08	0	0	0	0	0	0	0	10	0	0	0	0	0	2	.	.	0	0	0	2	0	0	0	0	0	0	0	0	0	0	0	0	0	0	0	0	0	0	0	0	AA	O	15.5	n	7050	36.7	7.1
21	13211	1.29	1	0	0	0	.	.	68	0	0	0	0	0	0	0	0	0	.	.	0	0	0	0	0	0	0	0	0	0	.	.	0	0	.	.	0	0	.	.	0	0	AA	B	4.5	n	4425	40.3	10.3
21	13221	5	0	0	0	0	0	0	0	0	0	0	0	0	0	0	.	.	0	0	0	0	0	0	0	0	0	0	0	0	0	0	0	0	0	0	0	0	0	0	0	0	AA	O	12.5	n	266700	36.7	7.7
21	13321	6.9	0	0	0	0	0	0	5	0	0	0	0	0	0	0	.	.	0	0	0	0	0	0	0	0	0	0	0	0	0	0	0	0	0	0	0	0	0	0	0	0	AA	A	17.1	n	128825	36.8	8.9
21	13371	0.57	0	6	0	31	0	21	1	82	0	182	0	3	0	187	0	30	0	0	0	33	0	80	0	19	0	18	2	14	0	0	0	0	0	16	0	26	0	5	0	60	AA	O	12.2	n	6775	36.7	8.7
21	14381	8.1	0	384	0	28	0	26	6	422	0	3	0	17	3	15	.	.	1	0	0	365	0	13	1	0	0	31	0	0	0	0	0	0	0	0	0	0	0	130	0	61	AC	A	14.3	n	30275	36.2	6.2
21	14521	0.2	0	0	0	0	0	0	1	0	0	0	0	0	0	0	.	.	0	2	0	6	0	0	0	0	0	0	0	0	0	0	0	0	0	0	0	0	0	0	0	0	AA	O	24.6	y	4275	36.5	6.3
21	14651	12.5	0	57	0	0	0	0	8	37	0	0	800	0	0	0	.	.	0	0	0	0	0	0	0	0	0	0	0	0	0	0	0	0	0	0	0	0	0	0	0	0	AA	O	13.4	n	231500	38.8	7.6
21	14821	9.97	0	0	0	0	0	0	0	0	0	0	0	0	0	0	.	.	0	0	0	0	0	0	0	0	0	0	0	0	0	0	0	0	0	0	0	0	0	0	0	0	AA	A	9.3	n	48200	38.1	6.7
21	14841	20	0	0	48	0	10	0	500	0	43	0	44	0	0	0	.	.	0	0	0	0	2	0	20	0	0	0	4	0	29	0	0	0	0	0	0	0	0	0	1	0	AA	A	11.6	n	200500	39.4	6.8
21	14871	2	0	0	0	0	0	0	0	0	0	0	0	0	0	0	0	0	0	0	0	0	0	0	0	0	0	0	0	0	0	0	0	0	0	0	0	0	0	0	0	0	AA	A	10.5	n	29750	36.8	12.1
21	15031	1.76	0	0	0	0	0	0	43	0	0	0	0	0	0	0	.	.	0	0	0	0	0	0	0	0	0	0	0	0	0	0	0	0	0	0	0	0	0	0	0	0	AA	O	11.3	n	49350	37.8	6.3
21	15341	3.17	0	0	0	0	0	0	4	0	0	0	0	0	.	.	0	0	0	0	1	0	1	0	0	0	0	0	1	0	1	0	0	0	0	0	0	0	0	0	0	0	AA	O	9.9	n	2500	39.8	8.7
21	15361	1.32	0	0	0	0	0	7	0	0	0	0	0	0	0	0	.	.	0	0	0	0	0	0	0	0	0	0	0	2	0	0	0	0	0	0	0	0	0	0	0	0	AS	A	8.2	n	4025	37.2	6.4
21	15561	0.2	0	304	0	55	1	49	0	98	0	72	0	25	.	.	.	.	1	23	0	22	0	112	0	10	0	22	0	35	0	18	0	16	0	14	0	19	0	49	0	193	AA	O	12.6	n	68900	37.4	6.7
21	15561	1	0	0	0	0	0	0	0	0	0	0	0	0	0	0	.	.	0	0	0	0	0	0	0	0	0	0	0	0	0	0	0	0	0	0	0	0	0	0	0	0	AA	O	13.7	n	8675	39.8	7
21	15811	1.8	0	86	0	199	0	17	79	242	0	54	0	24	0	131	.	.	0	12	0	127	0	35	0	17	0	270	0	9	0	6	0	16	0	50	0	6	0	48	0	2	AA	B	5.7	n	26500	38	11.1
21	15851	3.6	0	0	0	0	0	0	8	0	0	0	0	0	0	0	.	.	0	0	0	0	0	0	0	0	0	0	1	0	0	0	0	0	0	0	0	0	0	0	0	0	AA	A	10.8	n	3300	36.4	5.3
21	15871	6.45	0	0	0	0	0	0	5	0	0	0	0	0	0	0	0	0	0	0	1	1	0	0	0	0	0	0	0	0	0	0	0	0	0	0	0	0	0	0	0	0	AA	B	6.9	n	5275	36.7	10.1
21	16031	19.53	0	0	1	0	2	0	0	0	0	0	2	0	0	0	.	.	0	0	0	0	1	0	4	0	0	0	5	0	1	0	0	0	0	0	0	0	0	0	0	0	AA	O	8.6	n	17675	36	7.9
21	16031	1.01	0	0	0	0	0	0	11	0	0	0	0	0	.	.	.	.	1	0	0	0	0	0	0	0	0	0	0	0	0	0	0	0	0	0	0	0	0	0	0	0	AA	O	9.5	n	4450	36.2	10
21	16631	0.8	0	0	0	0	0	0	1	0	0	0	0	0	0	0	.	.	0	0	0	0	1	0	0	0	0	0	0	0	0	0	0	0	0	0	0	0	0	0	0	0	AA	O	7.9	n	7500	37.8	7.7
21	16791	0.2	0	0	0	0	0	0	10	0	0	0	0	0	0	0	.	.	0	0	0	0	0	0	4	0	0	0	0	0	3	0	0	0	0	0	0	0	0	0	0	0	AA	B	8	n	8100	36.5	7.7
21	16961	1	0	0	0	0	0	3	5	8	0	0	0	6	0	0	.	.	0	3	0	2	0	2	0	0	0	0	0	8	0	0	0	0	0	8	0	31	0	1	0	12	AA	A	7.3	n	4000	36.5	7.1
21	16971	1	0	0	0	0	0	0	0	0	0	0	0	0	0	0	.	.	0	0	0	0	0	0	0	0	0	0	0	0	0	0	0	0	0	0	0	0	0	0	0	0	AA	A	5	n	14650	38.5	10.2
21	17251	0.2	0	95	0	0	0	49	0	0	0	0	0	24	0	0	.	.	0	48	0	0	0	103	0	0	0	0	0	32	0	0	0	105	0	145	0	236	0	0	0	0	AA	O	9	n	5075	38.9	8.2
21	17321	5	0	0	1	0	1	0	0	0	0	0	0	0	0	0	.	.	0	0	0	0	0	0	0	0	0	0	0	0	0	0	0	0	1	0	0	0	0	0	0	0	AA	B	7	n	137125	36.7	8.8
21	17431	0.2	0	0	0	0	0	0	6	0	1	0	0	0	0	0	.	.	0	0	0	0	0	0	1	0	0	0	0	0	0	0	0	0	0	0	0	0	0	0	0	0	AS	O	5.8	n	0	37.4	7.6
21	17621	3.41	0	0	0	0	0	0	0	0	0	0	0	0	0	0	.	.	0	0	0	0	0	0	0	0	0	0	0	0	0	0	0	0	0	0	0	0	0	0	0	0	AA	B	6.1	n	6375	36.6	9
21	17631	9.85	0	0	0	0	0	0	0	0	0	0	0	0	0	0	.	.	0	0	0	0	0	0	0	0	0	0	0	0	0	0	0	0	0	0	0	0	0	0	0	0	AS	B	7.6	n	3000	38	8.6
21	17631	3.22	0	35	0	40	0	5	2	94	0	187	0	8	1	179	0	85	0	3	0	31	1	28	0	0	0	12	0	7	0	2	0	0	0	1	0	3	0	4	0	1	AS	B	5.1	n	10375	37.2	10.5
21	18001	9	1	11	20	0	0	0	177	0	0	0	3	0	1	0	.	.	14	0	15	0	0	0	0	0	0	0	0	0	0	0	0	0	0	0	0	0	0	0	0	0	AA		16.2	n	35950	37.7	11.6
21	18191	0.59	0	0	0	0	0	0	0	0	0	0	0	0	0	0	.	.	0	0	0	0	0	0	0	0	0	0	0	0	0	0	0	4	0	0	0	0	0	0	0	0	AA	A	5.9	n	3850	37.5	9.7
21	18471	6.53	6	0	0	0	0	0	79	0	0	0	0	0	.	.	.	.	0	0	0	0	0	0	1	0	0	0	0	0	4	0	0	0	0	0	0	0	0	0	0	0	AA		3.2	n	8075	37.8	11.3
21	18621	0.2	0	1	0	0	0	2	3	0	0	0	0	0	0	6	.	.	0	0	0	0	0	0	0	0	0	0	0	0	0	0	0	0	0	0	0	0	0	0	1	0	AA	O	5.8	n	2475	37.5	8
21	19241	20	0	0	0	0	0	0	2	0	0	0	0	0	0	0	.	.	0	0	0	0	0	0	0	0	0	0	0	0	0	0	0	0	0	0	0	0	0	0	0	0	AA	B	15.7	n	17825	39.3	11
21	19671	1.13	0	0	0	0	0	2	2	0	0	0	0	0	0	0	0	0	0	0	0	2	0	8	0	0	0	3	0	5	0	0	0	0	0	0	0	0	0	0	2	0	AA	B	2.1	n	3650	39.4	6.7
21	19811	5	0	0	0	0	0	0	2	0	0	0	0	0	0	0	.	.	0	0	0	0	0	0	0	0	0	0	0	0	0	0	0	0	0	0	0	0	0	0	0	0	AA	O	9.6	y	28225	39.5	4.7
21	19851	2	0	24	0	295	0	195	60	10	0	354	0	58	1	36	.	.	1	62	0	48	0	82	0	29	0	265	0	185	1	48	0	27	0	53	0	112	3	10	0	38	AA	A	15.6	n	38800	39	10.4
21	20021	3.24	0	0	4	0	0	0	10	0	0	0	0	0	0	0	.	.	1	0	0	0	0	0	0	0	0	0	0	0	0	0	0	0	0	0	0	0	1	0	0	0	AA	O	13.3	n	88650	36.6	11
21	20061	0.2	0	0	0	0	0	0	14	0	0	0	0	0	0	0	.	.	0	1	0	0	0	0	0	0	0	0	0	0	0	0	0	0	0	0	0	0	7	0	0	1	AA	O	6.4	n	2875	37.3	8.8
21	20131	0.83	0	0	0	0	0	0	0	0	0	0	0	2	0	0	.	.	0	0	0	0	0	3	0	0	0	0	0	0	0	0	0	2	0	0	0	1	0	0	0	0	AC	A	2.6	n	13475	36.7	9.2
21	20221	2.1	0	0	0	0	0	0	0	0	0	0	0	0	0	0	.	.	0	0	0	0	0	0	0	0	0	0	0	0	0	0	0	0	0	0	0	0	0	0	0	0	AC	B	6.8	n	6325	40	10.2
21	20701	0.2	0	0	0	0	0	0	10	0	0	0	0	0	0	0	.	.	0	0	0	0	0	0	0	0	0	0	0	0	0	0	0	0	0	0	0	0	0	0	0	0	AA	A	2.6	n	4375	36.9	8.9
21	1471	5	6	1	1	0	0	0	202	4	0	0	1	0	0	0	.	.	0	0	2	0	0	0	4	0	82	0	4	0	0	0	1	0	1	0	0	0	40	1	4	0	AA	O	35.5	n	28675	38.9	9.9
22	102	20	4	0	8	0	6	0	94	0	0	0	7	0	5	0	.	.	0	0	2	0	6	13	5	0	54	0	0	4	2	0	1	0	0	0	0	0	2	4	1	2	AA	O	11.5	n	720000	39.1	7.8
21	5271	20	0	0	46	0	0	0	145	0	0	0	0	0	1	0	.	.	0	0	1	0	11	0	0	0	52	0	1	0	0	0	1	0	0	0	0	0	0	0	64	0	AA	A	28.4	n	60900	39.6	10
22	39	3.06	2	0	12	0	15	0	278	1	0	0	3	0	39	0	.	.	2	0	0	0	2	2	21	0	25	0	21	0	22	0	1	1	0	0	0	0	3	0	0	0	AA	B	41.4	n	90500	38.8	11.3
22	166	5	0	0	0	0	24	0	0	0	2	0	0	0	0	0	.	.	0	0	0	0	0	0	0	0	20	0	0	0	1	0	1	0	0	0	0	0	0	0	0	0	AC	O	51.3	n	63500	39.1	7.5
21	1601	1.96	0	3	0	1	2	41	14	0	0	2	0	32	2	2	1	10	0	1	0	5	1	7	2	45	17	2	0	6	0	70	1	115	1	1	0	5	1	1	0	2	AA	O	30.2	n	4100	37.8	11.1
22	258	5	0	0	7	2	10	0	123	0	4	1	5	67	4	4	.	.	0	0	1	1	4	1	4	25	11	3	12	2	4	10	1	16	8	2	0	10	9	2	0	3	AC	B	38.6	n	332200	38.3	9.9
21	2121	14.28	0	0	0	0	6	0	2	0	0	0	0	0	0	0	.	.	0	0	0	0	0	0	0	0	8	0	1	0	0	0	1	0	0	0	0	0	0	0	0	0	AA	A	10.3	n	37000	37	9.2
21	9091	11.9	0	0	2	0	0	0	221	0	0	0	0	0	0	0	.	.	0	0	0	0	0	0	0	0	8	0	0	0	0	0	1	0	0	0	0	0	26	0	11	0	AA	O	20	n	17800	37.9	10.7
21	8681	5	2	0	0	0	0	0	35	2	0	0	0	0	45	5	.	.	0	0	0	0	3	0	0	0	6	0	4	0	0	0	1	0	0	0	0	0	16	0	3	1	AC	A	3.7	n	103625	36.6	9.8
22	547	1.14	1	155	7	581	2	620	25	654	3	469	9	609	.	.	1	146	1	364	2	419	3	607	4	625	5	576	0	485	4	593	1	619	0	614	0	598	0	496	2	614	AA	O	55.7	y	42675	40.4	11.1
21	6741	3.18	0	0	0	0	0	0	99	0	0	0	0	0	.	.	0	0	0	0	1	0	0	0	0	0	5	0	0	0	0	0	1	0	0	0	0	0	0	0	0	0	AA	O	11.7	n	71125	38.5	9.2
21	4511	18.03	0	0	5	0	0	0	137	0	4	0	7	0	.	.	6	54	.	.	0	1	3	4	1	0	3	0	5	25	3	4	1	17	.	.	0	0	.	.	3	0	AA	B	17.5	n	52500	40.8	6.4
21	4531	4.2	0	0	0	0	2	0	11	1	0	0	2	6	0	0	0	0	0	19	0	0	0	7	0	6	3	0	0	0	0	9	1	14	1	5	0	12	3	2	0	3	AA	A	16.4	n	4325	37.6	11.5
21	10821	5	1	0	1	0	7	0	12	0	3	0	0	0	2	0	.	.	1	0	2	0	1	0	1	0	3	0	1	0	0	0	1	0	0	0	0	0	4	0	0	0	AA	AB	28	n	31675	36.4	10.6
22	51	8.33	0	1	36	2	31	3	124	9	0	0	1	3	4	2			9	2	0	3	46	2	1	5	2	0	13	9	44	1	1	2	0	0	0	0	0	0	0	2	AA	A	27.7	n	238525	38.7	11.1
21	15011	2	0	0	0	0	0	0	8	0	1	0	0	0	0	0	.	.	3	0	0	0	0	0	0	0	2	0	0	0	0	0	1	0	0	0	0	0	0	0	0	0	AA	B	21.2	n	41500	40.2	8.5
22	546	4.7	0	0	0	0	0	0	24	2	0	0	0	0	0	0	.	.	0	0	0	0	0	0	0	0	1	0	0	0	0	0	1	0	0	0	0	0	0	0	0	0	AC	B	54.5	n	9475	39.9	13.7
22	567	4.58	0	0	1	0	.	.	37	4	0	0	29	2	18	47	.	.	1	2	0	0	6	4	2	0	1	0	2	13	2	0	1	7	2	0	0	0	0	0	0	0	AC	O	58.7	n	84300	39.9	11.1
21	3711	5	0	0	0	0	0	0	2	24	0	0	0	12	0	111	.	.	0	12	0	343	0	14	0	28	1	6	0	0	0	131	1	289	0	308	0	117	1	76	0	0	AA	O	31.7	n	126600	38.4	10.4
21	6411	20	2	1	16	0	0	0	1	0	1	0	0	0	0	0	.	.	1	0	0	0	1	0	12	0	1	0	3	0	23	0	1	0	5	0	0	0	7	0	0	0	AA	A	36.6	n	41975	39.2	9
21	8991	0.9	0	337	0	0	0	286	0	0	0	0	0	71	.	.	.	.	1	0	0	0	0	0	0	34	1	0	0	333	0	18	1	11	0	9	0	8	0	28	0	119	AA	AB	18.1	n	9450	37.5	8.9
21	10241	5.6	0	0	3	136	3	5	19	1	1	1	2	0	.	.	1	5	0	0	0	0	0	0	1	0	1	4	0	0	2	1	1	3	0	2	0	2	0	0	0	0	AA	B	4.2	n	252150	40	8.5
21	16581	0.7	0	0	0	0	0	0	0	0	0	0	0	0	0	0	0	0	0	0	0	0	0	0	0	0	1	0	0	0	0	0	1	0	0	0	0	0	0	0	0	0	AA	O	9.6	n	80400	37.8	9.3
21	19861	3.3	2	248	12	11	0	19	34	69	0	0	17	4	3	41	.	.	2	62	0	3	3	0	0	87	1	7	6	7	2	459	1	373	0	18	0	41	1	14	0	525	AA	O	6.5	n	16375	38.9	6.5
22	1	1.4	0	1	0	4	0	12	14	2	0	3	0	5	0	5	.	.	0	0	0	3	0	12	1	4	0	6	0	10	0	6	1	4	0	2	0	0	0	2	0	6	AA	A	7.8	n	128225	40.3	9.5
22	6	0.4	0	0	0	5	0	0	2	0	0	0	0	0	0	19	.	.	0	0	0	0	0	8	0	3	0	0	0	6	0	2	1	7	0	0	0	0	0	1	0	7	AS	B	29.5	n	4375	39.6	9
22	11	7.06	0	20	0	20	0	0	9	47	0	32	0	3	0	26	.	.	0	8	0	67	0	6	0	5	0	29	0	11	0	14	1	12	0	0	0	0	0	2	0	7	AC	O	13.8	n	2800	40.8	7.7
22	83	8.37	0	6	5	4	1	3	2	0	1	2	0	2	0	0	.	.	1	4	0	2	0	3	4	1	0	10	2	0	0	0	1	3	0	2	0	0	1	0	0	3	AA	O	46.5	n	37850	39.2	7.4
22	84	3.4	0	0	0	0	0	0	16	0	0	2	0	0	2	0	.	.	0	0	0	0	0	0	0	0	0	2	0	0	0	0	1	0	0	0	0	0	0	0	0	0	AS	B	36.9	n	27250	39.6	10.3
22	162	.	0	0	0	0	.	.	5	2	0	0	0	0	.	.	0	0	.	.	1	4	0	0	0	0	0	3	0	0	.	.	1	0	.	.	0	0	.	.	0	0	AS	A	46.5	n	4725	38.4	8.7
22	200	0.2	0	0	0	3	.	.	9	0	1	0	0	0	2	6	.	.	0	1	0	0	0	0	0	0	0	0	0	6	0	1	1	2	0	1	0	0	0	0	0	0	AS	B	53.6	n	23725	37.2	9.9
22	225	5	0	0	0	0	.	.	16	0	0	0	0	0	0	0	.	.	0	0	0	0	0	14	0	0	0	0	0	0	1	2	1	0	0	0	0	0	0	0	0	0	AA	O	27.7	n	192500	39.6	8.7
22	239	13.01	28	0	0	1	0	1	9	0	0	0	0	0	0	3	.	.	0	0	0	0	13	984	1	3	0	0	2	8	0	0	1	21	1	3	0	0	0	0	0	0	AC	B	41	n	350300	38.3	8.7
22	281	20	0	2	1	5	1	3	8	2	0	6	0	5	.	.	1	6	0	6	0	11	0	1	0	16	0	1	1	7	1	11	1	2	0	3	0	0	0	2	1	1	AC	O	47	n	39025	39.1	11
22	289	1.07	0	0	0	0	0	0	3	0	0	0	0	0	0	0	.	.	1	0	0	0	0	0	0	6	0	0	0	0	0	0	1	1	0	0	0	0	0	0	0	0	AA	O	21	n	12800	39.9	9.1
22	409	7.2	0	0	0	0	0	0	62	0	0	0	0	0	.	.	0	0	0	0	0	0	0	0	0	0	0	0	0	0	0	0	1	0	0	0	0	0	0	0	0	0	AA	B	42.6	n	131150	38.4	12.1
22	461	5	4	0	0	0	2	1	152	1	0	0	13	0	167	0	.	.	0	0	1	1	13	0	0	0	0	1	0	0	19	0	1	0	0	0	0	0	0	0	1	0	AS	O	50.5	n	355300	37.7	10.2
22	513	20	0	0	0	0	0	2	132	0	1	0	0	0	27	12	.	.	0	0	0	0	2	24	3	0	0	0	2	1	2	2	1	4	0	1	0	0	5	0	0	0	AC	O	16.7	n	15975	40	10.1
22	536	2.4	0	0	0	0	0	0	12	0	0	0	0	0	0	0	.	.	0	0	0	0	0	0	0	0	0	0	0	0	0	0	1	0	0	0	0	0	0	0	0	0	AA	A	45.4	n	30675	36.6	10.4
22	560	20	0	0	0	0	.	.	27	4	0	0	0	0	1	2	.	.	0	0	0	0	0	0	4	8	0	0	0	0	1	2	1	14	0	0	0	0	0	0	0	0	AA	A	56.3	n	17025	38.3	11
21	851	0.6	0	0	0	0	0	0	0	0	0	0	0	0	0	0	.	.	0	0	0	0	0	0	0	0	0	0	0	0	0	0	1	6	0	0	0	0	0	0	0	0	AA	B	6.4	n	2825	37.7	9
21	1841	5	0	0	0	0	.	.	36	0	0	0	0	0	24	6	.	.	2	0	3	0	0	0	1	0	0	0	0	0	0	0	1	2	0	0	0	0	0	0	0	0	AA	B	8.5	n	69175	38.8	7.7
21	2181	0.2	0	0	0	0	.	.	0	0	0	0	0	0	0	0	.	.	0	0	0	0	0	26	0	0	0	0	0	224	1	16	1	2	0	2	0	0	0	0	0	0	AA	AB	9.7	n	7800	38.9	11.8
21	4401	0.9	0	0	0	0	0	0	33	10	0	0	0	0	0	0	0	0	0	0	0	0	0	0	0	0	0	0	0	5	8	159	1	3	0	4	0	0	0	0	0	0	AA	B	30.5	n	80075	38.7	7.8
21	6601	5	1	0	1	0	3	0	5	9	0	0	1	4	0	0	.	.	2	0	0	0	0	7	3	19	0	0	2	0	0	2	1	0	0	0	0	4	27	0	43	0	AA	B	26.2	n	169225	39.3	10
21	9281	.	0	4	0	0	0	46	71	0	0	8	0	0	.	.	0	26	0	3	0	0	0	62	1	28	0	0	0	44	8	90	1	46	0	52	0	29	8	70	0	42	AA	A	5.6	n	20500	36.6	8
21	9761	5	0	17	1	16	0	10	18	49	11	1	1	10	0	14	1	11	0	10	1	7	0	1	0	10	0	6	1	11	0	77	1	56	0	47	0	91	0	100	0	79	AA	B	6	n	43275	38.5	10.7
21	10671	0.2	1	2	0	0	0	0	36	5	0	0	1	0	.	.	0	0	0	0	0	0	0	0	0	0	0	0	2	1	0	0	1	0	0	0	0	0	0	0	0	0	AA	O	3.9	n	2550	38.1	10.1
21	11981	5	2	0	0	0	3	0	7	0	0	0	4	0	.	.	0	0	7	0	0	0	0	0	7	0	0	0	0	0	6	0	1	0	8	0	0	0	58	0	0	0	AA	A	13.3	n	72150	39.5	6.9
21	15591	0.3	0	0	0	0	0	0	4	0	0	0	0	0	1	0	.	.	0	0	0	0	0	0	0	0	0	0	0	0	0	0	1	0	0	0	0	0	0	0	0	0	AA	O	10.5	n	24200	38.2	8.5
21	16891	2.09	0	332	1	7	3	38	0	12	4	17	0	6	0	51	0	1	0	317	1	76	0	90	0	10	0	14	0	241	1	119	1	397	1	236	0	106	0	183	5	328	AA	B	4.8	n	78625	37.8	10.4
21	241	5	0	0	35	0	.	.	161	0	0	0	0	0	.	.	2	0	.	.	1	0	0	0	3	0	67	0	0	0	2	0	2	0	.	.	0	0	.	.	0	0	AA	B	31.6	n	4500	37.8	5.9
21	561	5	8	0	1	0	0	0	106	0	0	0	0	1	.	.	0	0	0	0	0	1	0	0	1	0	62	2	0	0	0	0	2	0	1	0	0	0	24	2	10	0	AA	O	23.6	n	95550	38.3	10.5
22	233	5	0	0	0	0	0	0	260	0	1	1	0	0	43	0	.	.	0	3	0	0	0	0	0	0	38	0	0	0	1	0	2	1	0	1	0	0	0	0	16	0	AA	O	24.1	n	66425	38.6	9.7
22	353	20	0	0	24	8	.	.	35	5	2	4	45	52	0	2	.	.	6	12	4	2	8	5	15	3	14	2	2	19	9	2	2	0	0	0	0	0	0	0	0	3	AA	B	34.9	n	24300	40.1	11.5
22	455	20	0	0	0	0	2	0	45	0	0	0	8	0	16	0	.	.	0	0	0	0	6	0	8	0	12	0	2	0	6	0	2	0	0	0	0	0	14	0	4	0	AA	O	17.9	n	255750	38	8
21	4501	6	0	39	0	0	.	.	291	0	0	2	33	0	.	.	0	0	.	.	0	0	1	9	3	20	12	10	0	5	0	42	2	86	.	.	0	30	.	.	0	23	AC	O	17.8	n	50275	39.4	7.6
22	194	5	0	0	52	1	43	0	14	0	1	0	56	0	5	0	.	.	47	0	0	0	1	0	37	0	9	0	5	0	141	0	2	0	0	0	0	0	1	0	4	0	AA	O	37.9	n	125100	39.2	10.3
22	160	1.31	1	15	0	65	2	4	17	50	0	56	0	5	3	37	.	.	0	5	0	235	0	57	0	5	8	58	0	8	3	6	2	16	0	5	0	11	0	2	0	6	AA	B	38.8	n	12625	36.5	8.6
22	439	7.33	0	0	12	0	0	7	9	0	0	0	2	0	0	0	.	.	0	0	1	0	4	11	3	0	7	0	2	0	4	0	2	0	0	0	0	0	0	0	8	0	AA	O	44.3	n	203075	39.4	8.9
21	7151	0.2	0	0	0	0	0	0	2	0	0	0	0	0	0	0	.	.	1	0	0	0	0	0	0	0	5	0	0	0	0	0	2	0	1	0	0	0	0	0	1	0	AA	AB	22.2	n	5775	36.6	11.4
21	541	20	0	0	14	7	7	6	3	3	2	0	2	5	165	7	.	.	1	6	2	0	0	20	6	11	3	0	0	8	4	0	2	0	0	1	0	0	12	0	22	0	AC	O	8.6	n	42400	39.9	8.3
22	537	2.91	2	3	0	0	0	0	33	6	0	0	0	0	0	0	.	.	0	0	0	0	0	0	0	0	1	0	0	0	0	0	2	0	0	0	0	0	0	0	0	0	AA	A	23	n	2875	36.9	7.8
22	58	1.76	0	0	0	2	0	0	3	6	0	0	5	3	0	11			0	7	0	9	0	10	0	2	0	21	0	4	0	0	2	10	0	6	0	5	2	4	2	5	AA	A	42.2	n	20625	37.3	6.3
22	130	2.72	0	0	0	0	0	0	0	0	0	0	0	0	0	0			0	0	0	0	0	0	0	0	0	0	0	0	0	0	2	4	0	0	0	0	2	0	0	0	AC	A	49.9	n	6500	39.2	11.2
22	141	4.32	2	0	4	0	0	0	62	2	0	2	6	1	6	1	.	.	0	0	0	1	2	0	2	0	0	0	0	0	13	5	2	5	0	6	0	0	0	2	4	1	AA	O	29.8	n	24275	40.6	8
22	153	2.36	0	3	0	0	0	3	0	1	0	2	0	0	3	0	.	.	0	0	0	0	0	339	0	0	0	0	0	0	0	5	2	0	0	0	0	0	0	2	0	0	AA	B	10.6	n	26025	39.3	7.7
22	185	2.25	0	21	2	13	0	9	0	93	0	4	0	8	0	33			4	16	0	11	0	62	0	8	0	7	0	7	3	10	2	26	0	20	0	9	0	7	0	8	AA	O	38.7	n	18450	36.1	7.7
22	324	20	0	0	0	0	0	0	4	0	0	0	0	0	0	0	.	.	0	0	0	0	0	0	0	0	0	0	0	0	1	0	2	0	0	0	0	0	0	0	0	0	AA	B	21.8	n	23275	39.2	7.1
22	416	6.11	0	0	0	0	0	7	0	0	0	0	3	0	0	0	.	.	0	0	0	0	0	0	0	0	0	0	0	0	0	0	2	0	0	0	0	0	0	0	0	0	AA	A	57	n	42350	38	10
22	468	1.25	1	0	3	27	0	0	8	10	2	7	2	19	0	3	.	.	0	0	0	2	0	27	0	0	0	6	1	3	0	3	2	0	0	0	0	0	0	6	0	16	AA	O	32.4	n	15500	38.7	9.8
22	470	3	0	0	0	0	0	0	3	9	0	2	0	0	1	6	.	.	3	4	0	0	5	48	0	0	0	0	3	25	1	0	2	1	4	0	0	0	11	2	8	2	AS	O	25.1	n	28150	39.4	10
22	521	0.9	0	1	0	0	0	0	0	17	0	0	0	0	2	2	.	.	0	0	1	0	0	0	0	0	0	0	0	1	0	0	2	0	0	0	0	0	0	1	0	0	AA	O	17.4	n	68450	39.3	9.5
22	528	4.11	0	0	0	0	0	0	0	0	0	0	0	0	0	0	.	.	0	0	0	0	0	0	1	0	0	0	0	0	2	0	2	0	0	0	0	0	0	0	0	0	AA	O	25	n	121300	38.6	8.5
22	529	3.28	0	0	2	2	0	0	3	3	0	0	0	0	1	0	.	.	0	0	0	2	0	1	0	3	0	0	0	0	0	2	2	1	0	0	0	0	0	0	0	0	AC	O	36.6	n	24025	38.2	10.6
22	536	20	0	0	0	0	0	0	3	0	0	0	0	0	0	0	.	.	0	0	0	0	0	0	0	0	0	0	0	0	0	0	2	0	0	0	0	0	0	0	0	0	AA	A	53	n	91150	40.5	7.3
21	551	1.4	0	0	0	0	0	0	0	0	0	0	0	0	0	0	.	.	0	0	0	0	0	0	0	0	0	0	0	0	0	0	2	0	0	0	0	0	0	0	0	0	AA	A	5.5	n	8875	37.8	10.1
21	851	1.6	0	0	0	0	0	0	5	0	0	0	0	0	0	0	.	.	0	0	0	0	0	0	0	0	0	0	0	0	0	0	2	0	0	0	0	0	0	0	1	0	AA	B	39.5	n	11700	36.3	10.3
21	1221	1.95	0	0	6	1	2	3	111	0	0	0	6	1	0	0	.	.	0	0	1	0	17	1	3	1	0	3	6	2	5	0	2	0	0	0	0	0	0	2	16	3	AA	A	15.4	n	8225	37.9	7.4
21	1331	3.9	0	0	0	0	0	0	11	2	0	0	7	0	3	0	0	0	7	0	0	0	0	0	0	0	0	0	0	0	0	0	2	0	0	0	0	0	1	0	0	0	AA	A	32.2	n	198100	38.6	8.4
21	2181	2.2	0	0	0	0	4	27	14	10	0	12	1	42	0	4	0	6	0	49	0	6	0	8	0	52	0	0	0	6	0	46	2	7	0	18	0	3	0	0	0	0	AA	AB	31.8	n	22450	38.1	11.7
21	3121	1.01	0	0	0	0	0	0	0	8	0	0	0	0	0	0	.	.	0	0	0	0	0	0	2	0	0	4	0	0	0	0	2	0	0	0	0	0	0	0	0	3	AA	B	32.6	n	199475	38.6	10.2
21	4391	4.2	1	0	0	0	0	0	3	0	0	0	0	0	0	0	.	.	0	0	0	0	0	0	0	0	0	0	0	0	0	0	2	0	1	0	0	0	0	0	0	0	AA	O	40.3	n	26625	36.6	12.4
21	4401	1	0	0	0	0	0	0	2	15	0	1	0	2	2	20			0	0	0	4	0	0	0	0	0	6	0	0	0	0	2	4	0	0	0	3	0	7	0	0	AA	B	6	n	15925	36.3	5.8
21	6731	0.82	0	251	0	10	1	25	0	216	4	43	0	0	0	229	3	53	0	7	0	456	5	11	0	17	0	52	4	18	0	6	2	19	0	52	0	102	0	201	0	141	AA	A	22.9	n	15000	36.5	10.1
21	7351	11.83	3	45	3	76	2	0	322	3	5	22	2	25	3	316	.	.	2	52	0	80	1	38	9	67	0	55	0	14	14	131	2	453	2	316	0	395	112	1	6	33	AA	O	33.8	n	54750	37.2	9.1
21	7381	2.6	0	0	55	3	0	0	0	0	0	0	0	0	0	0	.	.	1	0	0	0	0	0	0	0	0	0	0	0	0	0	2	0	0	0	0	0	0	0	0	0	AA	AB	20.3	n	63900	38.4	9.4
21	8391	5	0	0	0	0	0	0	8	0	0	0	0	0	0	0	.	.	0	0	1	0	0	0	0	0	0	0	0	0	0	0	2	0	0	0	0	0	0	0	0	0	AA	B	20.2	n	91425	37.3	8.5
21	10421	2.3	0	0	1	0	3	0	13	0	2	0	1	7	0	0	.	.	1	3	0	0	0	0	0	0	0	0	1	0	1	0	2	0	1	0	0	0	1	0	2	0	AA	A	26.8	n	3875	36.6	12
21	652	5	0	0	26	5	36	8	39	22	4	0	22	0	12	5	.	.	1	2	0	0	5	0	1	0	96	4	1	0	0	0	3	17	0	0	0	0	0	0	29	3	AC	O	40.6	n	18125	39.3	11.3
22	561	14.02	0	0	3	0	0	0	26	0	35	0	0	0	4	0	.	.	0	0	3	0	4	0	1	0	46	0	3	0	0	0	3	0	19	0	0	0	3	0	7	0	AA	B	19.9	n	146400	39.5	7.4
21	19931	8.06	0	0	12	0	1	0	147	0	0	0	1	0	1	0	.	.	0	0	3	0	0	0	3	1	28	0	1	0	3	0	3	0	0	0	0	0	0	0	2	0	AA	A	7.4	n	54550	39.8	7.2
22	309	6.54	0	0	10	1	0	0	102	2	0	0	6	0	33	1	.	.	0	0	1	0	0	0	19	0	27	0	1	0	7	0	3	0	2	0	0	0	3	0	4	14	AA	O	11.5	n	723250	38.3	11.3
22	320	3	4	90	0	6	0	0	38	3	0	0	0	0	99	0	.	.	0	0	81	0	1	3	0	0	16	0	0	2	0	0	3	1	0	0	0	0	0	11	0	0	AS	O	34.7	n	5625	38.4	10
21	7071	5	5	3	48	9	20	78	196	15	14	251	13	139	11	5	4	269	8	86	3	16	10	105	10	37	16	27	6	63	9	1	3	9	7	9	0	26	0	18	5	44	AA	A	23.4	n	109275	38.7	7.5
22	77	3.26	0	0	0	461	0	6	57	0	0	208	1	106	.	.	0	140	0	31	1	0	0	187	13	5	9	292	0	5	2	4	3	9	.	.	0	23	2	16	0	15	AA	O	42.6	n	75650	37.3	11.4
22	359	5	0	0	2	0	0	0	95	0	1	0	0	0	4	0	.	.	4	0	0	0	0	0	0	0	8	0	0	0	3	0	3	0	0	0	0	0	5	0	12	0	AA	O	44	n	55625	40	9.4
21	1081	2.06	0	0	5	0	0	0	27	0	0	0	5	0	16	0	0	0	0	0	0	0	0	0	2	0	7	0	3	0	1	0	3	0	1	0	0	0	0	0	0	0	AA	B	32.4	n	10525	36.5	10.8
21	9531	20	0	0	0	0	0	0	204	0	1	0	1	0	4	0	.	.	0	0	0	0	0	0	4	0	6	0	0	0	1	0	3	0	1	0	0	0	0	0	1	0	AC	B	31.1	n	71300	39.2	11.3
22	475	5.5	5	0	0	0	.	.	258	0	0	0	0	0	16	5	.	.	0	0	0	0	0	0	0	0	5	0	0	0	1	1	3	5	0	0	0	0	51	0	102	0	AA	A	40.8	n	59150	39.2	10.1
21	4951	3.8	0	91	2	54	2	126	67	89	0	258	1	271	0	28	.	.	0	60	0	35	0	350	0	136	5	15	0	5	0	56	3	294	0	511	0	293	0	290	0	166	AA	AB	25.3	n	37825	38	9.6
22	559	2.2	0	0	0	0	0	0	27	0	0	0	0	0	18	13	.	.	0	0	0	0	0	0	0	3	4	0	0	2	0	0	3	3	0	0	0	0	0	0	0	0	AA	A	44.2	n	18750	39.1	9.4
21	8541	4.43	0	0	0	0	0	0	24	0	0	0	0	0	1	0	.	.	0	0	1	0	3	0	0	0	3	0	0	0	0	0	3	0	0	0	0	0	0	0	0	0	AC	O	19.1	n	9125	36.8	7.6
22	462	2.5	0	0	0	0	2	0	2	0	0	0	0	0	0	0	.	.	0	0	0	0	0	0	0	0	2	0	0	0	1	0	3	0	0	0	0	0	0	0	0	0	AA	A	58.7	n	13275	37.8	8.3
21	6132	20	0	0	1	0	1	0	409	0	2	1	13	0	33	0	.	.	1	0	25	0	173	0	19	0	1	0	3	0	6	0	3	0	0	0	0	0	1	0	0	0	AC	B	2.6	n	12500	37	10.4
21	8242	10.38	0	0	1	0	0	0	22	0	1	0	0	0	.	.	0	0	0	0	0	0	0	0	0	0	1	0	0	0	0	0	3	2	0	0	0	0	1	0	0	0	AC	AB	5.8	n	5300	38.8	9.9
21	8242	20	0	0	46	0	17	0	56	0	0	0	1	1	2	0	.	.	21	1	2	0	12	0	18	6	1	0	34	0	20	0	3	0	0	0	0	0	0	0	0	0	AC	AB	29.6	n	62550	37.2	10.7
22	39	2.8	0	0	0	3	0	653	9	0	0	7	0	8	29	116	.	.	0	4	0	0	0	17	0	7	0	0	0	20	0	0	3	6	0	0	0	2	4	19	10	7	AA	B	30.9	n	2050	36.7	8.4
22	122	5.03	0	0	0	0	0	0	39	0	0	0	0	0	0	0	.	.	0	0	0	0	0	0	0	0	0	4	0	0	0	0	3	0	0	0	0	0	0	0	1	0	AA	AB	49.9	n	374000	40.3	9.5
22	163	5	2	1	1	0	.	.	65	0	0	0	3	0	2	0	.	.	0	0	2	0	1	0	1	0	0	0	0	0	0	0	3	0	0	0	0	0	0	0	0	0	AC	A	47.4	n	58850	39.4	10.7
22	179	1	0	0	0	0	0	0	9	0	1	1	0	0	1	0	.	.	0	1	0	0	3	25	0	0	0	0	0	0	0	0	3	0	0	0	0	1	0	0	0	0	AC	O	36.8	n	10800	37.9	5.3
22	209	1.3	0	0	1	0	0	0	0	0	0	0	0	0	2	0	.	.	0	0	0	0	0	0	0	0	0	0	0	7	0	0	3	0	0	0	0	0	0	0	0	0	AC	B	36.7	n	56175	38.1	9.9
22	235	4.12	0	0	3	0	0	0	4	0	0	0	0	0	8	0	.	.	0	0	0	0	0	22	0	0	0	0	0	2	0	0	3	0	0	0	0	0	0	0	0	0	AA	O	10.7	n	74250	39.5	8.5
22	236	12.28	0	0	0	0	0	0	0	3	0	0	0	0	0	0	.	.	0	0	0	0	0	0	0	0	0	0	0	0	0	0	3	1	0	0	0	0	0	0	0	0	AS	B	51.8	n	100675	37.8	10.6
22	238	8.21	0	0	25	0	0	0	8	0	1	0	36	1	6	3	.	.	0	0	0	0	0	0	1	0	0	0	0	0	0	0	3	0	0	0	0	0	0	0	1	0	AA	O	32.6	n	15350	38.5	8.5
22	254	3.85	0	0	0	0	0	0	83	2	0	0	1	0	.	.	.	.	0	0	0	0	2	5	0	0	0	0	0	0	2	0	3	2	0	0	0	0	0	0	7	3	AA	A	41.3	n	34225	39.4	6.5
22	312	4.32	0	0	0	0	0	0	0	0	0	0	0	0	0	0	.	.	0	0	0	0	0	0	0	0	0	0	1	0	0	0	3	0	0	0	0	0	0	1	0	0	AC	A	49.2	n	13225	39.3	9.2
22	375	0.4	0	0	0	0	0	0	9	1	1	0	0	1	0	1	.	.	0	0	0	0	9	0	0	0	0	0	0	0	0	0	3	0	0	1	0	0	1	0	0	1	AA	O	23.9	n	19125	39	7.9
21	411	3.42	24	4	14	0	0	0	7	1	13	0	0	0	2	0			0	0	8	0	8	0	12	2	0	0	5	4	6	0	3	0	2	0	0	0	0	0	5	0	AA	A	9.2	n	6575	37.9	8.5
21	411	5	0	0	0	0	0	0	3	0	0	0	0	0	23	0	.	.	0	0	0	0	1	1	2	0	0	0	6	0	6	0	3	0	8	0	0	0	0	0	5	0	AA	A	17.1	n	191725	39.2	9.4
22	430	5	0	0	1	0	.	.	21	0	0	0	2	0	3	1	.	.	0	0	1	0	0	0	0	0	0	0	0	0	0	0	3	0	0	0	0	0	0	0	0	0	AA	O	42.3	n	19475	38.4	10.6
22	511	10.88	2	8	2	3	1	3	21	2	2	0	3	5	6	0	.	.	0	9	0	4	0	0	0	8	0	6	7	0	2	13	3	11	0	0	0	0	0	5	0	12	AA	O	13.7	n	29775	38.9	6.9
21	661	.	0	0	0	0	0	0	7	4	0	0	0	0	2	9	.	.	0	0	0	0	0	0	0	0	0	0	6	4	0	0	3	0	0	0	0	0	0	1	0	0	AA	B	11.2	n	27850	39.3	9.9
21	4111	2.43	0	10	0	10	0	4	2	68	0	29	0	0	0	319	0	23	0	0	0	27	0	5	0	0	0	8	0	0	0	0	3	0	0	0	0	2	0	32	0	8	AA	O	28.5	n	16125	37.9	10.3
21	14651	0.8	1	19	0	0	0	17	1	5	0	24	0	33	2	0	.	.	0	55	0	2	0	7	0	147	0	6	1	62	1	240	3	292	1	188	0	34	0	21	3	0	AA	O	11.9	y	1900	36	9.1
22	24	12.15	4	0	89	0	154	0	348	0	4	0	96	0	7	0	.	.	0	0	12	45	0	0	33	0	50	0	0	0	101	0	4	0	0	0	0	0	0	0	6	0	AA	B	39.7	n	229100	38.9	7.5
22	118	7.62	0	0	0	1	5	2	141	0	0	1	0	0	.	.	.	.	0	0	0	0	8	26	5	0	13	3	0	6	11	1	4	0	0	0	0	1	0	0	0	0	AA	A	37.6	n	87725	38.2	11.1
22	322	4.16	0	0	2	5	1	8	13	46	0	0	22	2	7	394	.	.	1	3	0	0	0	555	3	0	5	0	0	0	2	0	4	0	0	0	0	0	0	0	2	0	AS	O	52.2	n	72800	40.3	10.1
22	375	5	0	4	0	5	10	4	48	5	0	4	1	4	0	12	.	.	0	0	0	0	0	19	4	5	4	14	0	5	10	0	4	0	0	19	0	4	0	7	5	0	AA	O	12.6	n	16925	39.2	8.5
22	47	3.73	0	0	0	0	0	0	18	0	0	0	0	0	.	.	.	.	2	0	0	0	3	16	0	0	1	0	0	0	3	0	4	0	0	0	0	0	0	0	0	0	AA	O	17	n	41000	37.8	9
21	6801	1	1	2	0	0	0	0	20	0	0	0	0	0	0	2	3	1	0	0	0	1	0	1	0	4	1	0	0	0	1	0	4	0	0	0	0	0	0	1	0	0	AA	O	9	y	12075	38	4.9
22	13	5	0	0	0	2	0	0	12	0	0	0	0	0	9	6	.	.	0	0	0	0	0	3	0	0	0	0	0	0	0	0	4	1	0	0	0	0	0	0	0	0	AA		37.9	n	14075	38.9	6.2
22	24	2.91	0	0	0	0	0	0	6	2	0	0	0	0	0	0			0	0	0	3	0	3	0	0	0	3	0	0	0	0	4	3	0	0	0	0	0	0	0	3	AA	B	33	n	17275	38	6.6
22	147	6.97	0	0	0	0	0	0	0	0	0	0	0	0	0	0	.	.	0	0	0	0	0	0	0	0	0	0	0	0	0	0	4	0	0	0	0	0	0	0	0	0	AA	O	27	n	73775	38.4	11.2
22	165	1.18	0	0	0	0	0	0	0	0	0	0	0	0	0	0	.	.	0	0	0	0	0	0	0	0	0	0	0	0	0	0	4	0	0	0	0	0	0	0	0	0	AA	O	35.6	n	15225	38.9	8
22	361	2.04	0	0	0	0	0	0	46	0	0	0	0	1	1	3	.	.	0	0	0	1	0	3	0	1	0	0	0	0	0	0	4	2	0	2	0	6	0	2	0	3	AA	O	35.8	n	16375	38.1	9.5
22	371	20	3	0	0	0	0	0	7	0	0	0	0	0	0	0	0	0	0	0	1	0	0	0	0	7	0	0	0	0	0	15	4	2	0	0	0	0	0	0	0	0	AA	O	54.8	n	61050	39.5	12.3
22	452	4.1	0	0	0	0	7	0	4	0	0	0	0	0	11	0	.	.	0	0	0	0	0	0	0	0	0	0	4	0	2	0	4	0	0	0	0	0	0	2	0	0	AA	B	44.4	n	17750	38.4	13.1
22	572	5.15	0	0	0	0	0	0	126	0	0	0	0	0	0	0	.	.	0	0	0	0	0	0	0	0	0	0	0	0	0	0	4	0	0	0	0	0	0	0	0	0	AA	B	40.6	n	5025	36.5	10
21	7601	3.1	0	0	2	0	.	.	105	0	6	0	0	0	.	.	0	0	.	.	2	0	0	0	10	0	126	0	9	1	.	.	5	0	.	.	0	0	.	.	134	0	AS	A	12.1	n	52400	36.7	10
22	528	1.18	0	0	5	0	0	0	47	0	0	0	0	0	.	.	0	0	0	0	0	0	11	0	0	0	30	0	6	0	0	0	5	0	0	0	0	0	2	0	0	0	AA	O	46.1	n	11050	37.1	9.9
21	12151	7.4	0	0	1	0	0	0	39	0	0	0	0	0	0	0	.	.	0	0	0	0	0	0	0	1	14	0	2	0	0	0	5	0	1	0	0	2	0	0	0	0	AA	O	17.6	n	61250	36.9	6.2
22	60	20	5	1	0	0	0	0	306	0	3	0	0	0	5	0	.	.	1	0	0	0	2	0	1	0	12	0	6	0	2	0	5	0	0	0	0	0	0	0	0	0	AA	O	37.7	n	21875	39.7	9.4
22	537	11.1	0	0	0	0	1	0	130	3	0	0	0	1	1	2	0	0	1	0	0	0	0	0	0	0	12	0	3	0	0	0	5	0	0	0	0	0	0	0	2	0	AA	A	43.3	n	20275	38	11.5
22	159	15.26	0	0	3	0	9	1	24	0	6	0	4	0	.	.	.	.	0	0	1	0	4	1	4	0	10	0	1	1	1	0	5	0	2	1	0	0	0	0	1	0	AA	O	34.5	n	266675	38.1	10.6
22	183	4	0	0	3	1	1	0	19	0	0	0	0	0	2	26	.	.	0	0	0	0	0	0	0	0	10	0	0	0	0	0	5	3	0	0	0	0	0	0	0	0	AA	O	20.9	n	5375	36.2	8.5
22	289	7.73	3	83	0	14	10	3	37	23	1	0	0	28	11	58	.	.	7	30	9	77	3	25	1	4	10	1	3	4	0	28	5	35	5	55	0	46	15	23	28	26	AA	O	23.9	n	152975	38.3	7.2
22	501	12.08	0	0	7	0	0	0	234	0	0	0	3	0	52	0	.	.	0	0	0	0	2	0	5	0	7	0	5	0	9	0	5	0	0	0	0	0	15	0	1	0	AA	AB	43.3	n	28725	40.7	10.9
21	1941	17.42	0	0	0	0	0	0	97	0	0	0	0	0	1	7	.	.	0	0	0	0	0	0	0	0	7	0	2	6	0	0	5	21	0	0	0	0	0	0	1	1	AA	B	10.3	n	87150	38.6	5.5
22	35	15.92	1	0	4	0	4	0	81	0	6	0	2	0	4	4	.	.	2	0	3	0	8	4	2	0	6	0	8	0	0	0	5	0	0	0	0	0	1	0	2	0	AA	O	14.9	n	31250	39.1	7
22	51	4.81	0	2	2	0	3	0	19	0	1	4	5	0	0	0	.	.	0	1	0	0	11	43	3	1	5	0	2	12	3	0	5	0	0	0	0	0	0	0	0	0	AA	A	17.7	n	98150	39.6	7.3
22	528	10.25	0	12	2	15	0	24	380	35	0	2	3	6	7	198	.	.	0	3	1	19	0	37	0	0	5	5	1	28	0	11	5	22	2	14	0	0	7	7	2	0	AA	O	57.3	n	145725	40.2	10.9
22	155	0.6	0	0	0	2	1	20	0	4	0	14	0	0	0	3	.	.	0	2	1	16	0	0	1	5	3	1	0	0	1	0	5	0	0	3	0	0	0	0	0	0	AA	A	40.5	n	21750	39.7	9.2
22	67	6.57	0	0	1	3	17	0	41	0	2	2	12	1	.	.	.	.	1	0	0	4	3	27	1	0	2	1	1	15	3	3	5	2	1	1	0	0	1	2	1	0	AA	O	19	n	40400	39.1	8.4
22	431	5	2	0	1	1	3	0	234	0	6	0	4	0	7	0	.	.	5	0	1	1	1	1	1	0	1	1	1	0	0	5	5	6	0	0	0	2	4	0	0	0	AA	AB	37.4	n	201900	38.2	8.4
22	15	5	0	0	25	0	8	0	141	0	0	0	32	0	40	0	.	.	0	0	0	0	14	0	6	0	0	0	1	0	28	0	5	0	0	0	0	0	9	0	32	0	AA	AB	32.6	n	30600	39.7	11.2
22	63	7.27	0	0	0	0	0	0	0	0	0	0	0	0	2	0	.	.	0	0	0	0	0	0	0	0	0	0	7	0	3	0	5	0	0	0	0	0	0	0	0	0	AA	O	18.6	n	92750	38.2	8
22	111	2.9	0	0	0	0	0	0	0	2	0	3	0	0	0	0	.	.	0	2	0	0	0	0	0	3	0	8	0	0	0	3	5	2	0	1	0	0	0	4	0	0	AA	AB	25.5	n	13350	37.7	9.3
22	169	0.8	0	0	0	0	7	0	0	0	0	0	0	0	0	0	.	.	0	0	0	0	0	0	1	0	0	0	0	0	3	0	5	0	0	0	0	0	0	0	0	0	AA	O	46.1	n	2625	40.6	6.4
22	390	5	0	0	0	0	23	3	154	0	0	0	0	0	12	2	.	.	0	0	1	0	7	5	8	0	0	0	1	0	15	0	5	4	0	0	0	0	0	0	5	0	AA	O	21.1	n	45000	38.1	10.4
22	434	1	0	5	0	3	0	2	10	0	0	2	0	9	0	4			0	6	0	2	0	20	2	1	0	2	3	4	1	4	5	9	0	2	0	3	0	2	0	2	AA	O	21.8	n	4850	37.2	8
22	439	5	0	0	2	0	4	0	0	0	0	0	3	0	0	0	.	.	0	0	0	0	0	0	0	0	0	0	0	0	2	0	5	0	0	0	0	0	0	0	0	0	AA	O	46	n	165700	39.5	11.1
22	476	1	0	0	0	0	0	0	23	0	0	0	0	0	8	0	.	.	0	0	0	0	0	0	0	0	0	0	0	3	0	0	5	0	0	0	0	0	0	0	0	0	AA	A	50.3	n	8625	40.3	8.9
21	521	0.6	0	0	0	0	0	0	0	11	0	0	0	0	0	0	.	.	0	0	0	0	0	0	0	0	0	0	0	0	0	0	5	0	0	0	0	0	0	0	0	0	AC		7.2	n	5400	37.5	10.3
22	522	20	0	0	2	0	0	0	0	0	3	0	0	0	201	1	.	.	7	0	0	0	0	0	0	0	0	0	0	0	0	0	5	0	0	0	0	9	0	0	7	0	AS	A	38.3	n	24675	39.2	8.7
21	8261	5	0	3	0	0	0	0	86	0	0	0	0	0	.	.	1	0	0	10	0	2	5	1	4	3	0	0	0	8	7	2	5	25	0	0	0	0	4	0	0	22	AA	B	11.7	n	318625	37.9	12.2
21	10821	5.26	0	4	0	5	0	0	10	4	5	2	0	0	0	7			0	2	0	0	0	0	0	2	0	0	3	0	1	1	5	2	1	10	0	0	2	8	2	16	AA	AB	21	n	5175	36.6	7.3
21	19441	2.56	0	18	0	5	2	4	24	1	2	16	0	1	0	6	.	.	0	1	1	1	0	0	2	4	0	0	0	72	0	0	5	0	2	33	0	0	0	1	1	50	AA	A	6.2	n	68250	39.2	5.8
22	68	5	2	0	29	0	1	0	115	0	6	0	10	0	0	0	.	.	0	0	0	0	4	0	3	0	200	0	0	0	0	0	6	0	2	0	0	0	3	0	1	0	AA	O	35.3	n	200350	38.3	10.9
21	4451	5	0	0	33	0	2	0	236	0	0	0	13	0	0	0	.	.	4	0	0	0	3	0	7	0	106	0	7	0	7	0	6	0	8	0	0	0	0	0	2	0	AA	A	29.7	n	73750	38.7	10.1
21	5281	4.76	2	0	1	0	1	0	225	0	0	0	0	0	0	0	0	0	1	0	0	0	0	0	7	0	14	0	0	0	1	0	6	0	0	0	0	0	0	0	0	0	AA	O	16.1	n	21525	39	9.6
21	361	7.1	0	0	1	0	1	0	5	0	0	0	0	0	2	0	.	.	4	0	0	0	7	0	0	0	10	0	2	4	7	2	6	2	0	0	0	0	0	2	8	0	AC	O	16.2	n	67100	38.6	8.9
22	431	5	0	7	0	0	9	0	47	1	0	0	4	0	11	1	.	.	0	3	0	0	0	6	5	0	6	7	1	0	0	0	6	0	0	0	0	0	0	0	0	0	AA	AB	36.8	n	175650	37.6	7.6
22	482	2.17	0	0	0	0	2	0	7	0	0	0	4	0	0	0	.	.	4	0	0	0	6	0	18	0	4	0	14	0	1	0	6	0	0	0	0	0	0	0	0	0	AA	O	52.6	n	4425	39.1	11
22	331	0.4	0	0	0	0	0	0	12	1	0	0	0	0	3	0	.	.	0	0	0	0	3	13	2	0	3	0	0	0	3	0	6	0	0	0	0	0	0	0	0	0	AA	O	24	n	8775	36.8	7.2
21	661	3.66	3	0	0	0	.	.	259	0	0	0	1	5	4	1	.	.	1	1	0	0	0	0	0	0	3	0	12	19	0	0	6	0	0	0	0	0	0	0	0	0	AA	B	15.4	n	94750	37.5	9.6
21	8931	0.6	1	0	0	0	0	0	0	0	0	0	0	0	0	0	.	.	0	0	0	0	0	3	1	0	1	0	0	0	0	0	6	0	0	0	0	0	0	2	0	0	AA	O	18.5	n	6575	38.6	9.8
21	101	6.33	0	0	0	0	4	0	0	0	0	0	0	0	10	0	.	.	0	0	0	0	0	0	0	0	0	0	0	0	3	0	6	0	0	0	0	0	0	0	0	0	AA	O	10.1	n	2794400	37	7.1
22	137	8.7	0	6	0	0	0	0	94	6	0	0	0	0	0	0	.	.	0	0	0	0	1	1	0	0	0	1	7	3	0	0	6	11	1	5	0	0	0	0	0	1	AC	A	27.3	n	40825	38.7	10.4
22	146	2.83	0	0	0	0	1	5	5	17	0	0	3	1	0	6	.	.	0	0	2	0	0	0	2	0	0	0	0	0	0	0	6	7	0	1	0	0	6	5	2	0	AA	O	49.3	n	131800	37.4	8.7
21	161	1.2	0	0	0	0	2	0	3	0	0	0	0	0	0	0	.	.	0	0	1	0	0	0	0	0	0	0	0	0	1	0	6	0	0	0	0	0	2	0	0	0	AA	B	39.6	n	43950	39.4	10
21	3221	1.04	0	0	1	0	4	0	7	0	0	0	2	0	2	0	.	.	0	0	0	0	1	0	1	0	0	1	0	0	0	0	6	1	0	0	0	0	4	0	0	0	AA	O	11.5	n	13975	37.1	9.2
21	15211	5	0	0	2	1	.	.	21	0	0	0	0	0	.	.	0	0	.	.	4	0	0	0	0	0	0	0	0	0	1	4	6	2	.	.	0	0	.	.	0	0	AC	A	1.3	n	44625	39	8.7
21	12151	2.6	0	0	0	0	0	0	5	0	0	0	0	0	0	0	.	.	0	0	0	0	0	0	0	0	44	0	0	0	0	0	7	0	0	0	0	0	1	0	7	0	AA	O	19.3	n	24750	36.4	6.6
22	490	6.87	31	0	18	0	.	.	214	0	0	0	0	37	.	.	6	0	.	.	0	0	0	10	0	22	42	0	0	6	2	33	7	50	.	.	0	0	.	.	56	0	AA	B	36	n	320500	39	9.1
22	222	14	0	0	16	0	0	0	205	0	0	0	0	0	22	0	.	.	0	0	0	0	0	0	26	0	24	0	0	0	26	0	7	0	0	0	0	0	0	0	0	0	AS	B	41.8	n	84175	38.5	9.9
22	294	20	2	1	5	6	.	.	7	2	15	3	4	1	6	36	.	.	4	10	0	0	14	34	3	3	7	0	9	7	12	0	7	39	0	0	0	0	0	0	0	0	AA	A	57.5	n	147000	38.3	11.4
21	391	5	1	0	2	0	5	0	398	0	0	0	0	0	9	0	.	.	0	0	1	0	2	0	4	1	6	0	0	0	0	0	7	0	0	0	0	0	0	0	0	0	AA	B	16.8	n	202850	38.4	9.5
21	4891	2.94	0	0	0	0	0	0	2	0	0	0	0	0	0	0	.	.	0	0	0	0	0	0	0	0	4	0	0	0	0	0	7	0	0	0	0	0	0	0	2	1	AA	B	5.7	n	9625	37.8	9.5
21	9891	12.36	0	0	0	0	0	0	86	0	1	0	0	0	3	0	.	.	3	0	0	0	5	0	0	0	3	0	0	0	2	0	7	0	2	0	0	0	1	0	2	0	AA	O	30.6	n	354000	39.5	9.2
22	190	1	0	51	2	7	0	0	6	142	0	12	0	0	1	71			0	0	1	16	0	0	0	0	2	17	0	0	0	11	7	0	0	0	0	0	0	0	0	0	AA	O	54.4	n	23500	39.8	11.4
22	378	12.5	0	0	0	0	0	0	72	0	0	0	3	0	2	0	.	.	0	0	0	0	0	0	1	0	2	0	0	0	8	0	7	0	0	0	0	0	2	0	6	0	AA	O	59.1	y	6300	39.8	11.7
22	254	14.61	2	3	0	0	0	2	217	0	0	0	0	0	39	0	.	.	0	0	0	2	0	0	2	0	1	0	4	0	2	0	7	0	0	0	0	0	0	0	0	0	AA	A	49.3	n	79450	36.2	10
22	6	4.75	0	1	0	0	0	0	45	2	0	0	0	0	0	0	.	.	0	0	0	0	0	0	0	0	0	0	0	0	3	0	7	4	0	0	0	0	0	0	0	0	AS	B	35.8	n	9600	38.7	10
22	233	0.8	0	0	0	1	0	0	1	3	0	1	0	0	0	4	.	.	0	0	0	1	5	0	0	0	0	1	6	0	0	1	7	1	0	0	0	0	0	0	0	0	AA	O	4.9	n	3350	36.8	10.3
22	464	3.14	0	0	0	0	0	0	6	0	0	0	0	0	0	0	.	.	0	2	0	2	0	69	2	0	0	0	0	0	5	0	7	0	0	0	0	0	0	2	0	0	AA	AB	44.1	n	6375	37.3	9.4
22	521	4.28	0	0	0	0	0	0	34	0	0	0	0	0	0	0			0	0	0	0	6	0	1	0	0	4	0	0	2	0	7	0	0	0	0	0	0	0	0	0	AA	O	27.8	n	499075	36.7	11.2
21	2571	20	0	0	0	0	0	0	0	0	0	0	23	0	0	0	.	.	0	0	0	0	0	0	15	0	0	0	0	0	8	0	7	0	0	0	0	0	0	0	0	0	AA	O	34.9	n	205500	39.9	12
21	3081	12.6	0	0	8	0	.	.	0	0	.	.	0	0	0	0	.	.	0	0	0	0	0	0	1	0	0	0	0	0	1	0	7	0	0	0	0	0	0	0	0	0	AA	O	8.9	n	2950	36.5	7.4
21	6161	10.04	0	0	0	0	0	0	25	0	0	0	0	0	0	3	.	.	1	15	0	0	0	0	0	4	0	0	0	0	1	7	7	26	3	3	0	0	0	0	3	65	AA	B	23.5	n	68700	39.7	8.2
21	7351	0.4	1	0	0	0	0	0	36	0	0	0	0	0	.	.	0	0	1	0	0	0	0	0	0	0	0	0	0	0	0	0	7	0	0	0	0	0	0	0	0	0	AA	O	10.8	n	30475	37.6	7.8
21	1901	5	0	0	3	4	0	0	45	0	0	0	0	0	7	0	.	.	0	0	0	0	0	0	2	0	52	0	0	0	2	0	8	0	0	0	0	0	6	0	6	0	AA	O	13	n	38900	37.5	8.5
22	196	5.83	0	2	0	13	5	0	47	0	2	0	6	0	3	1	.	.	0	0	0	0	12	0	11	0	30	0	0	0	25	0	8	0	0	0	0	0	7	0	0	0	AA	B	30.1	n	57125	39	8.8
22	163	5	2	0	0	1	.	.	219	0	2	0	0	0	10	2	.	.	4	0	1	0	2	1	8	0	17	0	0	2	2	0	8	0	3	0	0	0	0	0	0	0	AC	A	35.5	n	169500	40.7	11.4
21	3481	5	0	0	0	0	0	0	22	0	0	0	0	0	0	0	.	.	0	0	0	0	0	0	0	0	10	0	2	0	0	0	8	0	0	0	0	0	0	0	0	0	AC	O	31.3	n	48750	39.6	11.4
21	14561	5	2	0	15	0	25	0	111	1	1	1	0	0	3	0	0	0	0	0	0	0	16	0	3	0	10	0	7	0	7	0	8	0	0	0	0	0	0	0	0	0	AA	O	8.5	n	300300	39.4	7.6
22	230	1.84	0	0	7	0	8	1	47	0	0	0	11	2	.	.	.	.	1	7	0	6	13	0	2	7	8	0	0	3	2	6	8	0	0	0	0	0	0	5	0	22	AA	O	43.3	n	1975	36.2	13
22	473	6.25	0	0	6	0	0	0	410	0	0	0	0	0	13	0	.	.	0	0	0	0	0	0	0	0	8	0	0	0	0	0	8	0	0	0	0	0	3	0	2	0	AA	B	39.6	n	85625	38.4	11.3
22	434	3.17	11	98	17	362	0	0	19	118	7	260	1	12	5	99	.	.	1	60	0	81	2	67	3	13	5	226	12	18	0	11	8	105	7	220	0	184	12	190	9	183	AA	O	30.6	n	23325	39.5	8.7
22	503	2.6	0	0	0	0	0	0	15	3	0	0	0	0	0	0			4	2	0	0	0	9	0	3	4	1	0	0	0	0	8	3	0	0	0	3	2	2	3	0	AA	B	19.3	n	17750	39.3	9.4
22	87	20	1	0	0	0	0	0	0	1	0	0	1	0	.	.	.	.	0	0	0	0	12	0	0	0	0	0	2	0	1	0	8	0	0	0	0	0	0	0	0	0	AA	A	18.6	n	91550	38.8	9.9
22	171	12.5	0	0	6	0	8	5	20	0	0	0	12	0	7	0	.	.	1	0	0	0	10	0	65	0	0	5	0	0	0	0	8	0	0	0	0	0	0	0	2	0	AA	O	52	n	51000	40	10.9
22	375	4.9	0	0	19	0	.	.	7	2	0	0	10	0	4	2	.	.	0	0	0	0	3	0	0	0	0	0	2	2	17	0	8	0	0	0	0	0	0	0	4	0	AA	O	26.7	n	5050	36.6	6.8
21	6331	4.46	0	11	2	5	0	264	25	2	0	0	0	208	0	8	0	13	0	100	0	5	0	713	0	1000	0	3	0	55	0	1250	8	1300	0	10	0	26	0	24	0	69	AA	O	26	n	132900	36.9	11
21	10301	9.39	0	0	0	0	0	0	6	0	3	0	2	0	0	0	.	.	0	0	0	0	3	0	1	0	0	0	1	0	2	0	8	0	0	0	0	0	0	0	0	0	AC		19	n	7725	37.2	7.1
21	11771	5	0	0	240	0	0	0	368	1	0	0	1	0	1	0	.	.	1	0	0	0	4	1	2	0	227	0	4	1	1	0	9	0	0	0	0	0	0	0	0	0	AA	O	19.3	n	86475	36.5	10.2
22	190	20	0	0	2	0	9	0	186	0	0	0	5	0	172	0	.	.	3	0	6	0	48	0	2	0	24	0	12	0	5	0	9	0	0	0	0	0	4	0	3	0	AA	O	52.9	n	38775	38.8	11.9
22	559	5.3	0	0	8	0	0	0	161	0	5	0	0	0	4	0	.	.	0	0	0	0	3	0	0	0	7	0	2	0	0	0	9	0	0	0	0	0	0	0	0	0	AA	A	45	n	12400	37.2	9.5
22	200	3.17	1	0	1	0	0	0	19	0	0	0	2	0	.	.	.	.	0	0	0	0	1	9	3	0	3	0	0	0	5	0	9	0	0	2	0	0	0	3	0	0	AS	B	43.3	n	26425	40.1	7
22	27	3.8	0	0	0	0	1	0	7	0	0	0	2	0	2	0	.	.	0	0	0	0	0	2	0	2	1	2	7	3	1	3	9	4	0	2	0	1	0	0	0	0	AA	A	43.3	n	36875	38.5	9.3
22	98	0.39	0	0	0	0	0	0	0	0	0	0	0	0	0	0	.	.	0	0	0	0	0	0	0	0	0	0	0	2	0	0	9	0	0	0	0	0	0	0	0	0	AA	B	15.8	n	5950	39.2	6.9
22	249	2.77	3	0	0	0	0	0	63	0	0	0	0	0	0	1	.	.	0	0	0	0	0	0	0	0	0	0	0	0	0	0	9	0	0	0	0	0	0	0	0	0	AA	A	30.9	n	15700	39.7	9.9
22	462	6.08	0	4	0	0	0	0	211	0	0	0	0	0	10	0	.	.	0	0	0	0	0	0	0	0	0	2	0	0	0	0	9	8	0	0	0	0	0	0	0	0	AA	A	35.3	n	134000	38.9	10
22	529	3.21	0	0	0	0	7	0	32	0	0	0	0	0	0	0	.	.	0	0	0	0	0	0	0	1	0	0	0	2	8	0	9	0	0	0	0	0	0	0	0	0	AC	O	37.8	n	27600	38.3	9.2
21	831	20	0	0	0	0	0	0	0	0	0	0	0	0	0	0	.	.	0	0	0	0	0	0	0	0	0	0	0	0	3	0	9	0	0	0	0	0	0	0	0	0	AA	A	5	n	96625	39.7	8.3
21	2241	1.88	0	0	0	0	0	0	11	0	0	0	0	0	0	0	.	.	0	0	0	0	0	0	0	0	0	0	0	0	0	0	9	0	0	0	0	0	0	0	0	0	AA	B	13.8	n	5275	36.6	6.6
22	146	2.2	2	0	23	0	.	.	139	0	0	0	20	1	3	0	.	.	0	0	0	0	0	0	0	0	31	0	1	0	0	0	10	3	0	0	0	0	0	0	0	0	AA	O	51.1	n	61875	38	5.7
21	6132	5	0	7	6	189	1	19	28	38	2	223	0	8	5	119	.	.	1	2	2	149	0	86	0	0	2	151	4	11	0	0	10	0	9	0	0	0	2	13	0	0	AC	B	26	n	45725	38.5	7.8
22	25	11.2	2	0	0	0	4	0	106	4	0	0	3	1	0	2	.	.	2	0	0	0	0	0	3	2	0	0	0	0	3	2	10	1	0	0	0	0	0	0	0	0	AA	O	20.1	n	308700	38.5	8.5
22	80	1.42	0	1	0	0	0	0	52	0	0	0	0	0	2	38	.	.	0	0	0	0	1	2	0	6	0	3	5	35	0	2	10	34	0	0	0	0	0	0	0	0	AA	A	43	n	7075	38.1	10.4
22	192	0.86	0	4	0	0	0	0	0	0	0	0	0	0	0	4			0	2	0	0	0	251	7	0	0	0	2	4	5	1	10	0	0	0	0	0	0	0	0	0	AA	O	11.9	n	5925	36.7	9.5
22	438	3.5	0	0	15	0	7	0	3	0	0	0	10	0	0	0	.	.	0	0	0	0	6	0	0	0	0	0	0	0	4	0	10	0	0	0	0	0	0	0	10	0	AA	B	39.3	n	11675	40.7	9.1
22	440	8	0	0	3	0	0	0	396	2	0	0	4	0	.	.	2	0	8	0	0	0	5	0	4	0	290	0	18	1	2	0	11	0	0	0	0	0	45	0	75	0	AA	O	48.3	n	16900	38.3	12.1
21	6371	1.88	0	0	1	6	16	4	302	0	0	0	9	5	1	0	.	.	3	2	1	0	0	0	10	1	46	40	3	1	18	6	11	5	7	7	0	0	0	0	0	0	AA	AB	27.8	n	105650	39.1	8.9
22	408	6.66	1	0	3	0	3	0	14	0	5	0	1	0	0	0	.	.	1	0	0	0	0	0	0	0	34	1	.	.	0	0	11	0	0	0	0	0	132	1	113	0	AA	O	37.4	n	8050	39.3	9.3
22	4	17.8	0	0	17	0	0	0	32	1	2	0	2	0	10	1	.	.	8	0	0	0	0	1	3	6	9	1	17	2	2	2	11	2	1	0	0	0	4	1	0	0	AA	O	32.4	n	28725	39.3	8.5
22	52	5	0	5	3	107	2	164	22	2	0	234	1	0	1	0	.	.	1	12	0	4	14	430	3	7	3	3	9	268	3	0	11	7	0	0	0	1	0	2	3	1	AA	A	42.4	n	211075	38.7	11.3
22	432	5	0	0	0	0	0	0	0	0	0	0	0	0	0	0	.	.	0	0	0	0	0	0	0	0	2	0	0	0	0	0	11	0	0	0	0	0	0	0	0	0	AA	O	33.6	n	89175	38.9	12.5
22	11	2	7	0	0	0	0	0	43	1	0	8	0	0	0	2	.	.	0	0	0	5	0	0	0	0	0	25	0	0	0	4	11	11	0	0	0	19	5	11	0	12	AC	O	12.3	n	73575	37.4	7
22	27	13.66	0	1	2	0	0	0	551	0	0	0	0	0	5	2	.	.	7	0	0	0	7	0	3	0	0	0	13	0	5	0	11	0	15	0	0	0	13	0	7	0	AA	A	32.3	n	256100	39.1	10.8
22	353	2	0	0	0	0	0	0	130	0	0	0	1	0	0	0	.	.	0	0	0	0	0	0	2	0	0	0	0	0	0	0	11	0	0	0	0	0	0	0	0	0	AA	B	58.6	n	40625	38.9	12.6
22	235	5.26	0	0	2	0	0	0	28	0	0	0	0	0	.	.	0	0	.	.	0	0	3	0	4	0	70	0	0	0	0	0	12	0	.	.	0	0	.	.	3	0	AA	O	38.3	n	10225	36	7.8
22	63	11.23	0	0	32	0	59	0	0	0	0	0	127	0	0	0	.	.	4	0	0	0	10	0	0	0	17	0	10	0	32	0	12	0	0	0	0	0	4	0	0	0	AA	O	26.9	n	37650	39.5	11
22	367	2.25	0	0	0	0	0	0	231	0	0	0	0	0	0	0	.	.	0	0	0	0	9	0	6	0	3	0	0	0	18	0	12	0	0	0	0	0	0	0	3	0	AA	A	48.2	n	21350	38.7	10.6
22	215	0.2	0	0	0	0	0	0	3	0	0	0	6	1	0	1	.	.	0	0	0	0	0	2	0	0	0	0	0	0	0	0	12	16	0	0	0	0	1	0	0	0	AA	A	26.2	n	77250	38	7.1
22	478	4.32	0	0	0	0	9	0	47	0	0	0	0	0	0	0	.	.	0	0	0	0	0	0	0	0	0	0	0	0	0	0	12	0	0	0	0	0	0	0	0	0	AA	A	56.1	n	20850	39.3	12.2
21	241	12.32	12	0	75	0	15	2	2143	0	18	0	12	0	64	0	.	.	7	0	18	0	6	0	6	0	225	0	24	0	28	0	13	0	0	0	0	0	0	0	0	0	AA	B	41.8	n	303750	39.1	7.4
21	6411	16.7	0	2	1	0	17	0	2	0	0	3	0	12	1	4	.	.	1	6	0	6	1	0	0	17	27	6	0	0	0	0	13	0	1	8	0	14	0	0	0	0	AA	A	24.4	n	169500	39.6	7.6
22	367	5	0	0	2	0	0	0	24	0	0	0	0	0	0	0	.	.	0	0	0	0	0	0	0	0	18	0	0	0	0	0	13	0	0	0	0	0	70	0	94	0	AA	A	39.1	n	104975	39.7	9.3
22	560	5	2	0	10	0	14	0	832	0	17	0	7	0	197	0	.	.	9	0	2	0	11	0	27	0	12	0	6	0	15	0	13	0	0	0	0	0	2	0	0	0	AA	A	42.2	n	62225	37.8	9.9
21	5171	13.63	0	0	0	2	0	0	106	0	0	1	3	0	.	.	0	0	0	0	1	0	3	600	4	0	5	0	0	0	2	4	13	4	4	1	0	0	4	0	1	0	AA	A	15.9	n	10550	38.1	5.4
22	69	10.06	1	4	6	0	0	7	115	0	0	0	0	6	0	0	.	.	0	0	0	0	0	6	0	0	4	0	0	0	6	0	13	0	0	3	0	1	0	0	0	4	AA	O	12.3	n	13475	39.2	9.8
22	9	3.4	0	0	0	0	1	3	83	0	0	1	0	0	1	10	.	.	1	2	0	2	1	92	1	0	0	0	0	0	0	0	13	0	0	0	0	1	0	0	0	0	AA	A	43.3	n	7850	39.2	7.7
22	24	2.85	0	0	0	0	0	0	0	0	0	0	10	0	0	0	.	.	0	0	0	0	0	0	2	0	0	0	0	0	0	0	13	0	0	0	0	0	3	0	7	0	AA	B	32	n	10725	39	7.2
22	531	20	0	0	0	0	12	0	460	2	0	0	0	0	0	0	.	.	0	0	0	0	0	0	3	0	0	0	0	0	0	0	13	0	0	0	0	0	3	0	7	0	AA	A	42.8	n	82025	41.1	11.1
22	237	7.06	0	0	10	0	0	0	78	0	0	0	0	0	4	0	.	.	0	0	2	0	0	0	0	0	26	0	0	0	0	0	14	3	2	0	0	0	202	0	233	0	AA	A	56.2	n	173125	40.3	8.2
21	7351	2.74	1	0	0	18	6	0	24	0	0	7	0	0	1	0	0	8	0	0	0	26	0	0	0	0	2	9	0	0	0	0	14	0	0	0	0	0	0	0	0	0	AA	O	20.6	n	30250	41.2	9.8
22	130	3.36	0	2	10	0	.	.	18	0	0	0	2	1	12	13	.	.	0	0	0	0	0	0	1	2	0	0	0	0	10	0	14	5	0	0	0	0	7	0	4	0	AC	A	47.9	n	8200	40.3	9.7
21	1901	2.5	11	0	6	1	.	.	269	0	0	0	14	0	.	.	0	0	.	.	0	0	0	0	15	0	0	0	0	0	11	0	14	0	.	.	0	0	.	.	2	0	AA	O	26.5	n	16900	39.9	10.1
21	4881	5.83	21	0	12	0	0	0	163	0	2	0	1	0	.	.	0	0	.	.	0	0	0	0	2	0	0	0	3	0	0	0	14	85	.	.	0	0	.	.	0	0	AA	B	18	n	55675	39.1	8.4
22	454	4.63	0	0	5	0	6	0	73	3	0	0	3	0	0	0	.	.	0	0	0	0	0	7	3	0	8	0	0	2	4	0	15	0	0	0	0	0	0	0	0	0	AA	A	53.4	n	54300	38.9	9.8
22	563	6.22	0	0	0	0	1	1	5	0	0	0	1	1	25	1	.	.	0	0	2	0	6	9	0	0	7	0	1	5	0	0	15	0	0	0	0	0	40	1	113	1	AA	O	33.7	n	47500	39.4	10.1
22	53	10.93	0	0	54	3	3	1	157	0	4	3	36	0	0	0	.	.	0	0	0	0	0	18	10	0	4	1	7	0	50	2	15	0	0	0	0	0	0	0	18	0	AA	O	59.9	n	49625	37.8	9.4
22	137	2.6	0	0	0	15	0	38	2	29	0	72	0	7	0	8	.	.	0	27	0	29	0	81	0	4	0	27	2	22	0	0	15	57	0	95	0	40	6	11	3	9	AC	A	26	n	56250	38	11
22	59	5	0	0	37	8	3	0	276	0	3	1	3	0	1	0	.	.	6	0	2	0	0	0	0	0	2	0	65	0	3	0	16	2	1	0	0	0	0	0	3	0	AA	A	30.9	n	63900	38.7	10.2
22	499	2.73	0	0	1	0	0	0	0	0	0	0	0	0	1	0	.	.	0	0	0	0	0	0	0	0	1	0	1	0	0	0	16	0	0	0	0	0	12	0	2	0	AA	O	53.5	n	8350	40.1	12.1
22	284	1.19	0	47	0	0	0	1	47	3	0	0	0	2	14	0	.	.	7	1	0	0	0	3	3	1	0	0	5	2	0	0	16	1	0	0	0	0	0	0	0	0	AA	B	21.8	n	52075	39.6	7.6
22	535	2.06	0	9	5	19	.	.	58	20	0	0	0	0	0	4			0	0	0	0	0	0	8	5	0	3	0	0	7	3	16	7	1	0	0	0	0	0	7	5	AA	A	36.9	n	13175	39.3	9.2
21	1861	1.91	0	0	0	0	.	.	21	0	0	0	0	0	4	0	.	.	0	0	0	0	0	11	0	0	0	0	19	0	1	0	16	0	0	0	0	0	8	0	4	0	AA	O	11.5	n	23600	39.4	5.7
21	10171	5	0	0	0	0	0	0	152	0	0	0	0	0	0	0	0	0	0	0	0	0	0	0	0	0	0	0	0	0	0	0	16	0	0	0	0	0	0	0	0	0	AA	A	5	n	55250	38.6	9.9
21	4451	20	1	0	31	1	63	2	213	0	12	0	22	6	.	.	7	3	18	1	1	0	1	0	61	0	32	1	1	0	81	6	17	3	1	0	0	0	0	0	0	0	AA	A	16.3	n	25025	39.2	11.3
22	560	1	1	0	6	0	0	0	37	0	0	1	3	0	4	0	.	.	8	0	0	0	0	0	1	0	25	0	0	0	0	0	17	0	0	0	0	0	0	0	8	0	AA	A	44.2	n	45650	39.2	10
21	7141	8.88	0	0	7	3	11	5	2	13	1	3	15	0	.	.	0	4	1	3	0	1	0	7	9	1	6	15	0	17	5	0	17	1	13	1	0	0	11	5	0	6	AS	O	14.4	n	5950	39.5	8.2
22	10	1.2	0	0	4	68	4	2	17	2	0	8	1	0	9	7	.	.	0	5	0	8	13	10	23	0	3	25	6	4	25	0	17	16	0	9	0	0	0	5	0	5	AA	O	18.8	n	8975	38.2	6.1
22	370	20	2	0	0	0	0	0	26	0	0	0	3	0	12	0	.	.	0	0	7	0	0	5	4	0	3	1	0	0	5	1	17	214	0	0	0	0	0	0	0	0	AA	O	3.3	n	28350	36.7	9.5
22	59	20	0	0	1	1	0	0	261	1	0	0	0	0	5	8	.	.	0	0	2	0	0	0	0	0	2	0	0	0	3	0	17	0	0	0	0	0	0	0	1	0	AA	A	19	n	777700	40.1	8.7
22	553	20	2	0	3	0	0	0	118	0	2	0	13	0	6	0	.	.	2	1	1	0	3	0	4	0	2	0	2	0	7	0	17	0	0	0	0	0	0	0	0	0	AA	AB	42.3	n	40375	37.8	10
21	7371	5	0	0	5	0	1	0	221	0	0	0	0	0	.	.	2	0	2	0	1	0	4	0	0	0	2	0	1	0	0	0	17	0	0	0	0	0	32	0	0	0	AA	O	11.9	n	225525	37.8	9.2
22	69	5	0	1	0	0	7	0	59	0	0	0	0	0	17	0	.	.	0	0	0	0	2	24	0	0	0	0	0	0	11	0	17	0	0	0	0	0	0	0	0	0	AA	O	13.8	n	149275	39.4	9.5
22	562	1.1	0	0	0	0	0	0	0	0	0	0	0	0	0	0	.	.	0	0	0	0	0	0	0	0	0	0	0	0	0	0	17	0	0	0	0	0	0	0	0	0	AA	A	32.1	n	126650	39.8	11.2
21	721	4.2	0	0	0	0	8	0	22	0	0	0	6	0	24	0	.	.	0	0	0	0	5	0	21	0	0	0	2	0	5	0	17	0	1	0	0	0	0	0	0	0	AA	A	14.4	n	86125	39.1	9.1
22	418	12.28	0	0	1	0	0	0	190	0	0	0	1	0	0	0	2	1	0	0	2	0	1	0	0	0	87	0	1	0	5	0	18	0	2	0	0	0	3	0	5	0	AA	O	53.6	n	36875	37.6	12.1
22	163	5	0	0	6	0	2	0	437	0	0	0	14	0	31	0	.	.	0	0	0	0	2	0	9	0	62	0	0	0	11	0	18	0	0	0	0	0	0	0	2	0	AC	A	46.7	n	91875	40.1	10.6
22	335	10.83	2	0	0	0	0	0	130	0	0	0	0	0	100	0	.	.	0	0	0	0	0	0	3	0	14	0	3	0	7	0	18	0	0	0	0	0	0	0	4	0	AA	O	10	n	297900	37.5	8.6
22	342	1.4	0	1	2	0	1	1	0	1	0	0	2	0	4	0	.	.	1	0	0	1	0	0	0	0	11	0	0	1	9	0	18	0	3	1	0	1	0	1	8	0	AC	O	22.1	n	1925	36.5	8.2
22	28	5	2	5	1	0	1	6	136	7	0	0	0	0	4	287	.	.	0	2	2	11	1	65	3	1	4	8	0	0	5	0	18	10	0	0	0	0	0	13	0	9	AA	B	56.1	n	27925	39.4	7.7
22	202	4.3	1	0	5	0	0	0	37	1	0	0	0	0	13	0			0	0	2	0	5	0	1	0	2	0	0	0	2	0	18	0	0	0	0	0	2	0	0	0	AA	O	49.7	n	134325	38.6	9.4
22	154	11.66	0	0	23	0	0	0	395	0	0	0	0	0	0	0	.	.	0	0	0	0	0	0	0	0	0	0	0	0	0	0	18	0	0	0	0	0	0	0	0	0	AA	B	38.2	n	120325	38.5	12.1
22	458	17.8	1	0	2	0	4	8	8	8	0	0	16	39	0	0	.	.	1	8	0	0	0	0	0	3	0	0	0	0	1	0	18	0	0	0	0	0	3	8	1	1	AA	O	26.4	n	90575	37.4	7.8
22	475	5	0	0	0	0	0	0	72	1	0	0	1	0	.	.	.	.	1	0	1	0	1	0	0	0	0	0	0	0	0	0	18	0	2	0	0	0	0	0	0	0	AA	A	49	n	110275	38.7	10.5
21	971	2	0	0	15	17	.	.	13	2	20	18	1	30	0	5	.	.	5	151	0	0	0	0	0	9	0	0	10	20	1	5	19	15	0	0	0	0	0	0	0	0	AA	B	17.6	n	30200	37.7	10.2
21	2131	2.32	0	0	0	0	0	0	103	0	0	0	0	0	3	0	.	.	0	0	0	0	1	0	0	0	0	0	0	0	0	0	19	0	0	0	0	0	0	0	0	0	AA	B	11.8	n	95550	37.7	10.6
22	80	4.02	0	0	1	1	3	2	105	0	1	0	3	2	0	2	.	.	0	0	0	0	.	.	7	0	22	0	7	21	0	4	20	376	6	0	0	0	0	0	0	0	AA	A	40.2	n	84525	39.9	10.3
22	258	20	0	0	7	1	4	0	10	0	0	1	11	0	3	0	.	.	0	4	0	0	0	0	3	0	2	0	0	0	0	0	20	0	0	0	0	1	0	1	1	0	AC	B	42.5	n	68900	38.6	9
22	34	10.78	5	0	0	0	5	0	70	5	1	0	1	1	44	87	.	.	0	1	5	1	4	5	2	0	0	0	15	0	6	0	20	3	2	0	0	0	0	0	0	0	AC	O	23.9	n	15125	38.8	6.8
22	549	2.5	0	0	5	0	3	3	1	0	0	0	12	0	0	0	.	.	0	0	0	0	0	0	2	0	0	0	0	0	0	0	20	1	0	0	0	0	1	0	0	0	AA	A	22.4	n	6125	38.9	9.6
21	3991	7.94	12	101	0	0	18	7	681	16	0	0	4	9	0	0	0	0	0	0	1	5	3	8	0	153	4	7	0	0	4	130	21	540	0	160	0	145	0	23	0	523	AA	A	27.8	n	48175	39	9.3
22	122	3.42	2	0	0	0	0	0	47	0	0	0	4	0	4	0	.	.	0	0	0	0	0	0	4	0	3	0	0	0	5	0	21	0	0	0	0	0	0	0	2	0	AA	AB	47.7	n	34775	38.5	8.8
21	4181	.	0	0	10	0	0	0	47	0	0	0	13	0	6	0	1	0	2	0	0	0	0	0	3	0	3	0	0	0	2	0	21	5	6	0	0	0	22	33	25	25	AA	B	26.4	n	76800	39	9.4
21	8941	19	2	0	8	1	15	0	111	0	0	0	4	0	.	.	1	0	0	0	1	0	0	0	10	0	5	0	0	0	9	0	22	0	0	0	0	0	0	0	0	0	AA	A	8.1	n	30775	38.4	9.1
22	561	7.43	2	3	8	1	35	0	301	1	2	3	46	0	28	2	.	.	4	0	0	0	28	1	33	0	4	1	11	0	32	0	22	1	0	0	0	0	1	0	3	0	AA	B	8.8	n	31950	40.2	8.3
21	361	5	0	0	0	0	24	0	97	0	0	0	1	0	.	.	0	0	0	0	4	0	2	0	28	0	0	0	0	0	11	0	22	0	0	0	0	0	0	0	0	0	AC	O	29.8	n	163650	38.7	10.3
22	385	3.47	0	0	0	0	0	0	45	0	7	1	30	0	0	0	.	.	3	0	0	0	0	0	22	0	0	0	0	1	24	0	22	0	4	0	0	0	6	0	2	0	AA	B	43.3	n	291975	38.4	13
22	255	5	0	0	0	1	0	1	21	0	4	1	0	1	.	.	4	4	2	15	1	0	0	1	0	1	36	0	0	201	2	3	23	9	0	0	0	0	0	0	0	0	AA	O	55.9	n	60650	37.3	11.7
22	176	5.76	0	0	0	0	0	0	27	0	0	0	15	0	25	0	.	.	1	0	0	0	11	0	6	0	31	0	2	0	5	0	23	0	0	0	0	0	1	0	0	0	AA	O	29.9	n	26025	38.1	6.3
22	187	6.54	11	24	30	25	.	.	146	16	13	24	17	26	9	9	.	.	3	16	18	50	7	21	18	4	25	33	3	40	29	10	23	48	7	8	0	5	4	1	10	9	AC	B	53.7	n	198975	40.6	8.5
22	260	5	0	0	0	0	0	0	0	0	0	0	9	0	0	0	.	.	0	0	0	0	0	0	2	0	22	0	0	0	0	0	23	0	0	0	0	0	39	0	28	0	AA	O	43.7	n	162275	39.6	10.7
21	6881	2.31	0	0	0	0	1	0	32	0	0	12	2	0	0	0	.	.	8	0	0	15	0	16	0	0	21	3	2	0	0	0	23	0	0	0	0	0	2	0	1	0	AA	AB	23.6	n	81025	39.9	9.1
22	80	5	3	0	4	4	3	0	113	0	1	1	4	0	11	3	.	.	0	0	0	0	0	0	7	0	7	0	0	0	7	0	23	0	0	0	0	0	4	0	2	0	AA	A	30	n	154050	40	10.6
21	4181	3.1	0	0	8	6	3	0	137	14	1	0	3	4	4	1	.	.	0	0	0	0	0	0	2	4	3	0	74	28	5	3	23	22	0	0	0	0	1	4	0	0	AA	B	29.7	n	72225	37.5	8.6
21	8941	20	2	0	0	0	0	0	455	4	0	0	7	1	4	7	0	0	0	0	0	0	2	0	1	0	3	13	0	0	10	2	23	0	0	0	0	0	0	0	18	3	AA	A	8.7	n	257150	37.8	9.8
21	111	5	0	0	0	0	23	2	138	1	0	0	20	0	7	1	.	.	3	4	0	0	2	2	28	1	0	0	34	0	26	1	23	6	0	0	0	0	0	0	0	0	AA	A	20.4	n	61325	39	9.3
22	233	20	1	0	0	0	1	0	1	0	0	0	.	.	0	0	.	.	7	0	0	0	0	0	5	1	0	0	0	0	65	1	23	0	0	0	0	0	27	0	39	0	AA	O	48.3	n	117225	37.7	11.2
21	2531	3.57	0	0	1	0	3	0	0	0	0	0	1	0	2	0	1	0	0	0	1	0	2	0	2	0	0	0	0	0	0	0	23	0	0	0	0	0	3	0	0	0	AC	B	19.7	n	16025	37.7	7.3
22	511	0.4	0	0	4	8	.	.	8	2	2	15	0	0	0	0	.	.	7	11	1	1	9	5	13	5	15	4	9	13	10	0	24	8	0	1	0	2	29	1	16	1	AA	O	29.8	n	11625	37.5	8.2
22	381	1.2	0	53	0	0	2	0	96	0	0	0	0	0	3	9	.	.	0	0	0	14	6	8	2	0	6	1	4	0	22	0	24	15	3	0	0	0	0	0	0	7	AA	AB	28.8	n	23775	37.2	7.1
22	83	2.4	0	14	0	0	.	.	15	4	0	0	0	3	13	16			0	3	0	2	0	0	0	5	0	0	0	0	2	0	24	13	0	0	0	0	0	0	0	0	AA	O	48	n	21800	37.2	9
22	196	1.76	0	0	13	0	0	0	16	6	0	0	5	0	0	0	.	.	0	0	0	0	0	0	0	0	0	0	0	0	6	0	24	0	0	0	0	0	0	0	0	0	AA	B	40.1	n	222075	40.7	9
22	204	3.4	0	0	0	0	0	0	9	0	0	0	0	0	3	0	.	.	0	0	0	0	0	0	0	0	0	0	0	0	6	0	24	0	0	0	0	0	0	0	2	0	AA	B	14.7	n	7875	39.2	7.5
22	228	4.23	0	0	6	0	23	0	0	0	0	0	11	0	0	0	.	.	0	0	0	0	4	0	8	0	0	0	0	0	2	0	24	0	2	0	0	0	7	0	0	0	AA	O	53.1	n	58075	40.3	12.8
22	380	16.35	0	0	19	0	60	11	10	0	0	0	70	0	0	0			20	4	0	3	19	0	12	2	0	0	79	7	12	0	24	0	0	2	0	0	0	0	0	0	AA	A	38.9	n	35150	38.6	8.9
21	411	6.25	2	0	4	0	.	.	5	0	0	0	0	0	0	0	.	.	0	0	0	0	0	0	0	10	0	0	3	0	13	0	24	0	0	0	0	1	0	0	24	0	AA	A	7.9	n	73200	36.5	10.4
22	477	20	0	0	2	0	6	41	36	1	0	0	3	0	33	2	.	.	0	0	2	1	6	2	0	0	0	3	6	23	1	0	24	0	0	0	0	0	0	0	0	0	AA	O	25.9	n	66875	37.7	7.9
21	12081	5	0	71	2	46	.	.	187	0	0	23	0	19	.	.	1	16	.	.	0	106	0	6	0	2	0	14	0	9	4	11	24	15	.	.	0	5	.	.	2	0	AA	A	6.1	n	17775	38.5	12.1
22	30	8.02	0	0	15	0	8	0	114	3	0	0	18	0	.	.	0	0	1	0	1	0	2	0	2	0	156	0	17	0	11	0	25	0	1	0	0	0	0	0	0	0	AA	O	47.2	n	23025	39.1	10
22	329	4.76	0	0	0	0	1	0	0	0	0	0	0	0	0	0	.	.	0	0	0	0	0	0	0	0	0	0	0	0	0	0	25	0	0	0	0	0	0	0	0	0	AA	O	59.7	n	23350	37.8	9.3
22	324	19.14	3	0	35	0	36	0	738	0	0	0	50	0	34	2	.	.	1	44	5	0	1	0	44	5	28	0	1	0	35	4	26	0	0	0	0	0	0	0	1	0	AA	B	20.9	n	30425	39.2	8.9
22	110	5	4	0	34	0	0	0	215	0	4	0	38	0	6	0	.	.	3	0	2	0	6	0	13	0	8	0	3	0	4	0	26	0	0	0	0	0	9	0	4	0	AA	B	46.7	n	556675	37.9	12.2
21	10671	20	11	301	22	0	43	0	1161	0	1	0	41	0	17	2	.	.	5	0	1	0	1	0	52	0	4	0	4	0	53	0	26	0	1	0	0	0	5	0	114	0	AA	O	27.4	y	432000	38.6	8.8
22	343	1.92	0	0	0	3	0	0	9	1	0	2	0	0	0	0	.	.	0	0	0	0	0	14	4	1	0	0	2	0	7	0	26	0	0	0	0	0	0	0	0	0	AC	O	22.6	n	15925	37.9	8.5
21	16511	3.2	0	17	0	48	0	43	10	54	2	45	2	12	10	40	.	.	6	43	0	107	7	46	0	29	0	63	0	0	0	12	26	35	1	5	0	0	0	0	3	22	AA	O	7.3	n	16775	36.6	8
21	1671	20	13	0	0	0	0	15	129	0	0	0	0	0	2	1	.	.	6	29	0	0	13	0	1	46	49	0	32	0	12	24	27	25	0	0	0	0	11	1	31	0	AA	B	9.3	n	196400	39.3	10.4
22	534	7.6	5	1	14	0	3	0	75	7	0	0	2	3	19	3	.	.	3	2	6	1	0	0	1	1	28	0	0	0	2	2	27	9	0	0	0	0	0	0	2	0	AA	A	23.1	n	72050	38.4	10.7
22	141	20	2	3	33	4	30	1	567	1	1	0	26	3	32	2	.	.	2	20	0	1	9	3	35	0	12	2	6	1	28	0	27	0	0	0	0	0	0	0	0	0	AA	O	40.3	n	35800	36.9	9
22	123	16.12	0	0	9	9	0	0	414	0	0	0	13	0	33	0			0	0	9	4	4	0	8	0	8	0	2	0	10	0	27	0	0	0	0	0	0	0	3	0	AA	A	44.2	n	2124550	40.9	7.5
22	204	20	2	0	9	1	0	0	13	0	4	0	11	0	264	0	.	.	30	0	11	0	0	0	26	0	6	0	17	0	26	0	27	0	2	0	0	0	6	0	11	0	AA	B	17.9	n	70100	37.3	8.6
22	119	5	4	2	0	0	1	0	15	0	0	0	0	1	3	1	.	.	0	0	1	1	0	1	1	0	2	0	0	1	0	0	27	0	0	0	0	0	0	0	0	0	AS	O	53.4	n	87475	38.1	8.9
22	470	4	0	0	0	0	0	0	3	0	0	0	0	0	0	0	.	.	0	0	0	0	0	0	0	0	0	0	0	0	0	0	27	20	0	0	0	0	0	0	0	0	AS	O	28.2	n	13300	36.8	7.7
21	1231	0.99	0	0	1	0	1	0	0	0	0	0	3	0	0	1	.	.	0	0	0	0	0	0	0	0	0	0	1	1	0	0	27	0	2	0	0	0	1	1	1	0	AC	A	38.4	n	195250	36.5	9.9
21	8851	10.66	3	0	5	0	0	0	172	0	0	0	51	0	1	0	0	0	0	0	0	0	0	0	6	0	0	0	0	0	27	0	27	0	1	0	0	0	3	0	0	0	AA	B	10.4	n	10175	38.1	5.3
22	231	6.06	2	0	0	0	0	0	71	0	0	0	0	0	2	0	.	.	0	0	2	0	2	0	0	0	118	0	0	0	3	0	28	0	0	0	0	0	52	0	59	0	AA	O	59	n	77125	39.3	11.7
21	411	10	0	0	21	0	0	0	737	1	3	0	4	2	.	.	5	0	0	0	18	1	2	0	11	0	89	1	3	0	21	5	28	3	2	1	0	0	0	0	0	0	AA	A	30.5	n	48750	39.8	11.1
22	61	13.63	10	0	1	0	5	0	342	0	4	4	4	6	11	4	.	.	2	4	3	3	4	15	5	5	62	0	1	1	22	0	28	0	5	0	0	0	9	2	26	0	AA	A	28.8	n	106525	40.1	8.8
21	1271	6.48	2	2	1	0	.	.	184	4	7	0	4	0	17	0	.	.	0	0	0	0	6	12	9	1	22	0	12	2	11	0	28	3	1	0	0	0	1	0	17	1	AA	A	11.4	n	140350	37.8	9.6
22	12	15.19	0	0	0	0	2	1	17	1	0	0	0	1	0	0	.	.	2	2	0	1	2	2	0	2	7	0	1	0	0	3	28	0	0	0	0	0	0	0	0	0	AA	O	37.2	n	62925	37.7	8.8
22	248	3.86	0	0	16	0	0	0	0	0	2	0	7	0	0	0	.	.	0	0	0	0	0	0	15	0	5	0	0	0	19	0	28	0	0	0	0	0	0	0	0	0	AS	O	51.1	n	14400	38.8	10.9
22	429	5	0	0	2	0	.	.	4	0	0	0	10	1	3	0	.	.	6	0	0	0	2	0	2	0	4	0	0	0	2	0	28	0	2	0	0	0	2	0	1	0	AA	B	49.7	n	38475	37.7	11.1
21	1481	5	0	0	0	0	.	.	481	0	0	0	6	0	.	.	4	0	.	.	0	0	1	0	0	0	3	0	3	0	0	0	28	0	.	.	0	0	.	.	0	0	AA	O	22.6	n	86725	39.7	11.1
21	4401	5.1	1	3	29	0	.	.	80	4	0	0	22	0	37	0	.	.	0	0	0	0	0	0	23	0	21	0	0	0	23	0	29	0	0	4	0	0	4	0	3	0	AA	B	9.3	n	17025	38.1	7.5
22	130	20	6	3	0	4	3	2	197	0	1	3	5	0	7	2			3	2	3	0	4	25	21	3	0	0	1	1	21	0	29	1	0	0	0	9	2	4	3	19	AC	A	37.1	n	21200	39.2	9.4
22	180	9	0	0	1	89	8	1	0	3	0	37	27	0	5	39	.	.	0	0	0	12	1	0	9	1	0	138	2	0	5	0	29	5	0	0	0	0	1	0	0	0	AA	O	38.9	y	27800	40.9	8.9
21	2441	7.94	4	10	0	0	.	.	131	3	0	70	0	0	12	0	.	.	0	0	0	0	0	0	0	0	0	0	0	0	0	0	29	1	0	0	0	0	0	0	0	0	AA	B	8.2	n	2375	38.7	10
22	60	5	5	0	44	0	11	0	89	0	0	0	33	0	20	0	.	.	0	0	0	0	6	0	0	0	103	0	0	0	3	0	30	0	0	0	0	0	0	0	8	0	AA	O	52.2	n	66300	39.7	9
22	112	5.88	3	0	0	0	0	0	187	1	0	0	0	0	3	0	.	.	0	0	0	0	3	0	0	0	82	0	0	0	.	.	30	0	0	0	0	0	0	0	0	0	AA	O	28.8	n	24600	39.4	11.7
21	1901	20	0	0	0	0	.	.	76	0	3	0	10	0	4	0	.	.	11	1	0	0	35	4	12	86	54	7	47	10	14	0	30	0	5	0	0	0	0	0	1	0	AA	O	12.1	n	32650	36.4	13
21	2441	15.9	1	0	0	0	1	0	95	2	0	0	6	6	1	0	.	.	10	45	0	0	0	0	7	28	24	0	2	0	5	26	30	99	0	0	0	0	1	0	53	0	AA	B	32.2	n	113925	38	9.7
22	238	16.66	1	0	42	0	0	0	106	0	6	0	22	0	61	0	.	.	3	0	6	0	13	0	2	0	19	0	2	1	24	0	30	0	2	0	0	0	3	6	8	0	AA	O	31.7	n	108500	40.1	10
22	99	20	0	0	1	0	0	0	106	0	2	0	0	0	7	0	.	.	0	0	0	0	0	0	0	0	15	0	0	0	3	0	30	1	2	0	0	0	0	0	0	0	AA	AB	44.4	n	192975	39.9	7
22	175	5	3	0	0	0	0	0	146	0	0	0	0	0	0	0	.	.	0	0	0	0	8	1	0	0	0	1	3	0	15	0	30	0	0	0	0	0	0	0	1	0	AC	B	40	n	77500	39.7	12.9
22	393	5	0	0	15	0	0	0	2	0	0	0	22	0	3	0	.	.	0	0	0	0	9	0	16	0	0	0	1	10	13	0	30	0	1	0	0	0	0	0	11	0	AA	B	46.9	n	256250	39.6	10.5
22	544	8	0	0	0	0	.	.	5	1	2	1	1	0	0	0	.	.	1	0	0	0	4	5	0	0	0	0	0	0	0	0	30	0	0	0	0	8	0	0	0	0	AA	O	21.1	n	43700	39.2	8.8
21	572	5	0	0	7	0	0	0	44	2	0	0	2	0	.	.	1	0	0	0	0	0	9	1	0	0	0	0	0	0	20	4	30	3	0	0	0	0	1	0	0	0	AA	O	28.6	n	43050	39	6.8
21	2201	20	0	0	0	0	0	0	32	5	0	0	0	0	.	.	0	0	0	0	1	0	0	0	1	0	0	0	0	0	0	0	30	4	0	0	0	0	2	0	2	0	AA	O	20.6	n	98750	39.1	9.8
22	222	13.49	0	3	10	0	24	3	51	0	0	1	0	11	7	4	.	.	0	2	0	0	2	8	19	2	7	0	2	14	21	0	31	6	0	2	0	7	0	1	0	1	AS	B	22.4	n	425225	39.5	11
22	10	12.28	0	0	1	1	0	0	1	0	0	0	0	0	0	0	.	.	0	1	0	1	4	110	0	0	1	1	2	0	0	0	31	4	0	1	0	0	1	1	0	7	AA	O	37.1	n	91700	36.8	8.3
22	437	7.29	0	0	0	1	4	0	228	0	1	0	7	3	0	0	.	.	2	2	0	3	0	0	17	0	0	0	0	0	25	0	31	0	0	0	0	0	0	0	1	1	AA	AB	52.9	n	75000	36.1	10.9
22	480	7	1	0	0	0	0	0	184	0	0	0	0	2	5	0	.	.	0	0	0	2	0	0	29	3	0	0	0	0	29	0	31	0	0	0	0	2	1	0	0	6	AA	A	19.8	n	211550	38.3	8.1
22	54	20	3	0	14	0	10	2	315	2	7	1	28	0	3	1			5	1	0	0	30	2	3	0	6	0	5	0	8	0	32	0	3	0	0	0	0	0	7	0	AA	A	36.5	n	315850	38.6	8.4
22	363	8.77	0	0	2	0	10	0	24	0	0	0	14	0	0	0	.	.	0	0	0	0	0	1	2	0	3	0	0	0	10	0	32	1	0	3	0	0	0	0	2	0	AA	AB	23.3	n	133225	38.2	9.4
21	2971	5	0	0	0	0	.	.	20	0	0	0	0	0	36	6	8	4	0	0	0	0	0	0	0	0	1	0	0	0	0	0	32	0	0	0	0	0	0	0	0	0	AC	B	18	n	28425	38.4	9.3
21	5261	8.6	2	7	31	0	.	.	260	0	10	0	28	0	.	.	9	0	.	.	0	1	18	0	36	0	20	0	7	0	38	0	34	0	.	.	0	30	.	.	13	0	AA	O	15.7	n	4675	40.1	9
22	53	20	0	0	0	0	0	0	75	0	0	0	19	0	1	0	.	.	0	0	1	0	22	0	15	0	2	0	0	0	20	0	34	0	0	0	0	0	0	0	0	0	AA	O	25	n	89450	40.4	8.5
21	1721	7.4	0	0	7	0	.	.	386	9	8	25	7	7	.	.	33	28	.	.	43	22	5	1	24	1	95	5	26	11	4	4	35	28	.	.	0	0	.	.	60	0	AA	O	24	n	184350	39.3	12.6
21	11061	12	1	0	31	1	0	0	9	0	0	0	55	2	.	.	0	0	2	0	0	0	0	0	39	0	1	0	0	0	8	0	35	2	1	0	0	0	0	0	5	1	AA	O	6.4	n	8300	36.6	10.1
22	535	5.02	0	0	0	0	30	0	162	0	0	0	0	0	3	0			0	0	1	0	0	0	4	0	0	0	0	0	0	0	35	0	0	0	0	0	0	0	0	0	AA	A	39.1	n	725450	37.1	10.6
22	120	5.4	1	5	7	0	0	0	38	0	0	0	9	0	0	0	.	.	0	1	0	0	14	0	0	0	18	0	2	0	5	0	36	0	0	0	0	0	1	2	0	0	AA	O	24.9	n	123125	39.7	8.2
21	4481	5	3	0	8	0	8	0	113	6	0	0	3	1	0	0	.	.	0	0	0	0	2	8	0	0	1	0	5	0	4	0	36	1	0	0	0	0	0	0	1	0	AA	A	4.9	n	27500	38.1	8.8
22	3	2.39	0	29	3	33	0	0	2	67	0	0	0	1	6	2	.	.	0	0	0	0	7	17	35	0	0	5	3	8	0	0	36	0	0	0	0	0	0	0	0	0	AA	O	42.9	n	32375	38.8	9.2
22	138	20	0	0	5	0	21	0	67	0	0	0	18	0	14	0	.	.	0	0	0	0	0	0	8	0	0	0	0	0	17	0	36	0	0	0	0	0	8	0	0	0	AC	O	43.5	n	22075	40.5	9.9
22	27	20	0	0	33	0	3	0	18	0	9	0	8	0	2	0	.	.	0	0	3	0	5	0	3	0	270	0	0	3	0	0	37	0	0	0	0	0	35	0	45	0	AA	A	34.6	n	176725	39	10
22	57	3.18	0	2	0	5	3	7	106	10	0	3	4	8	21	7			3	5	9	3	4	12	6	16	18	13	0	6	3	22	37	52	0	0	0	8	0	9	3	13	AA	O	8.6	n	15300	36.5	10
22	71	20	0	0	32	0	10	0	100	0	2	0	30	0	5	0	.	.	3	0	1	0	15	0	28	0	17	0	21	0	20	0	37	0	2	0	0	0	13	0	26	0	AA	A	36.5	n	130075	37.5	9
22	489	6.59	0	0	0	0	0	0	6	0	0	0	11	0	15	0	.	.	0	0	0	0	11	0	0	0	3	0	0	0	0	0	37	0	0	0	0	0	0	0	0	0	AA	AB	56.7	n	353700	40.3	11.3
22	202	20	26	47	41	84	.	.	59	12	39	107	34	17	53	29	.	.	27	9	75	31	55	72	38	4	2788	10	67	16	48	7	38	8	8	3	0	0	44	28	27	21	AA	O	51.2	n	183125	39.1	7.5
21	10011	8.55	2	0	0	0	2	0	156	0	0	0	0	0	1	0	.	.	1	0	0	0	6	0	5	0	12	0	15	0	0	0	38	0	1	0	0	0	23	0	10	0	AA	AB	17.9	n	69375	37.1	7.9
22	29	20	1	0	0	0	0	0	167	0	0	0	0	0	.	.	.	.	0	0	0	0	10	0	0	0	0	0	3	0	10	0	38	0	0	0	0	0	0	0	0	0	AA	B	34.1	n	37475	39.6	6.1
21	6071	5	0	0	0	0	1	3	19	10	0	0	2	1	0	0	.	.	2	3	0	0	2	15	3	6	0	0	2	16	2	2	38	73	0	0	0	0	0	0	0	0	AC	A	25.8	n	99225	40.4	10.7
22	54	5	0	0	1	0	0	0	212	0	0	0	2	0	7	0	.	.	0	0	6	0	1	0	0	0	95	0	1	0	54	0	39	0	28	0	0	0	0	0	0	0	AA	A	57.3	n	435250	39.7	9.8
22	113	15.43	1	0	0	0	.	.	158	31	0	0	11	12	34	4	.	.	3	6	1	1	87	15	0	0	27	7	52	22	11	6	39	23	0	0	0	0	0	0	0	0	AC	O	59.5	n	6200	39.3	11.6
22	383	2.86	0	0	0	0	0	0	93	0	0	0	57	0	29	0	.	.	0	0	2	0	0	0	1	0	15	0	0	0	3	0	39	0	0	0	0	0	0	0	0	0	AA	O	54.8	n	157550	38.4	11.4
22	491	10.2	1	0	7	0	5	0	50	0	0	0	11	0	47	29	.	.	0	0	0	0	0	0	4	0	5	0	0	0	9	0	39	0	0	0	0	0	0	0	0	0	AA	O	47.8	n	29550	38.2	11.3
22	78	5	0	0	0	0	0	0	448	0	0	0	0	0	10	0	.	.	0	0	0	0	1	1	0	0	3	2	0	0	0	0	39	0	0	0	0	0	0	0	0	0	AA	B	58.6	n	78925	40.3	9.6
22	16	18.05	1	2	2	16	9	3	132	8	0	0	15	21	24	13	.	.	2	22	3	8	20	4	18	2	0	3	6	1	18	6	39	1	0	0	0	0	2	4	1	2	AA	B	40.3	n	35725	38.6	7.7
22	27	14.28	0	0	10	0	0	0	140	0	0	0	0	0	31	0	.	.	0	0	0	24	5	0	5	0	0	13	7	0	46	0	39	0	0	0	0	0	0	0	0	0	AA	A	26.3	n	124450	38.8	9.8
22	30	14.77	1	0	12	0	0	0	73	0	2	0	3	0	27	2	.	.	3	0	1	0	4	0	22	0	0	1	12	2	22	0	39	0	0	0	0	0	0	0	0	0	AA	O	22.9	n	246950	39.2	9.3
22	4	6.98	0	0	31	0	5	0	2024	3	7	0	25	0	60	1	.	.	0	0	0	0	3	0	70	2	71	0	2	0	2	0	40	1	0	0	0	0	0	0	0	0	AA	O	42.2	n	137750	38.5	10.2
22	139	9.38	0	3	11	3	0	0	34	0	4	14	0	0	4	13			0	3	0	5	0	4	15	2	15	0	0	2	18	2	40	0	0	7	0	4	0	0	0	6	AA	AB	31.3	n	45475	40.1	8.1
22	321	5	0	0	6	0	2	24	230	5	2	2	1	6	212	0	.	.	35	8	0	0	0	13	0	0	224	0	227	0	1	0	41	0	0	0	0	0	9	0	0	0	AA	O	42.7	n	111425	38	11.9
22	154	4.82	10	0	0	0	8	0	85	0	21	0	5	0	16	1	.	.	10	0	19	0	11	1	6	0	78	0	26	0	7	0	41	0	6	0	0	0	0	0	65	0	AA	B	46.2	n	72575	39.2	12
21	3111	15.56	0	0	0	0	0	0	340	0	0	0	0	0	0	0	.	.	3	0	0	0	6	0	4	0	22	0	20	0	0	0	41	0	0	0	0	0	270	0	35	0	AA	B	30.9	n	7275	39.1	10.3
22	196	2	0	0	0	0	0	0	2	0	3	16	0	0	1	0	.	.	0	0	1	6	1	0	0	0	0	0	0	0	0	2	41	2	3	0	0	0	0	0	0	0	AA	B	47.2	n	85125	39.3	9.6
21	10532	8.3	0	0	37	6	20	3	0	0	2	0	4	0	.	.	0	0	4	0	0	0	6	1	2	0	0	0	3	0	2	0	41	1	0	0	0	0	0	0	0	0	AA	O	15.1	n	5725	38.9	7.3
21	4241	5	0	22	8	83	0	24	304	8	0	0	37	8	.	.	0	0	1	17	0	0	7	6	14	18	41	99	0	16	38	0	42	7	4	27	0	10	1	16	1	0	AA	A	13.6	n	182100	38.7	11.7
22	254	15.82	2	0	11	0	0	0	518	1	0	3	5	0	6	0	.	.	1	0	2	0	0	0	12	0	23	0	7	0	23	1	42	0	3	0	0	0	4	0	12	0	AA	A	50.9	n	477075	40.4	9.5
21	2021	20	4	0	3	9	24	116	405	0	0	0	4	19	19	0	7	16	0	0	1	3	1	14	3	4	113	0	0	26	0	0	43	0	1	0	0	0	0	0	15	0	AA	B	31.1	n	244500	38.3	12.4
22	226	6.1	6	0	3	1	.	.	131	4	3	1	2	6	22	1	.	.	1	0	15	9	9	124	8	9	52	0	36	130	22	14	43	14	2	0	0	0	0	0	3	0	AA	O	35.2	n	100425	39.7	10.8
22	32	3.5	0	0	22	0	23	0	56	0	0	3	8	0	0	0	.	.	0	0	0	0	4	0	6	0	28	0	0	0	12	0	43	0	0	0	0	0	0	0	0	0	AA	B	11.6	n	3600	36.9	9.1
21	7151	4.58	3	0	0	0	12	0	89	3	1	0	27	0	3	0	.	.	0	0	2	0	0	0	26	0	0	0	1	0	31	0	43	2	0	0	0	0	2	0	3	0	AA	AB	24.3	n	7725	38.4	7.4
22	121	20	7	0	4	2	0	0	317	0	21	0	5	0	.	.	.	.	3	0	8	0	17	85	12	2	3	2	3	0	7	0	44	0	2	0	0	0	0	0	0	0	AS	O	27.5	n	377700	38.5	9.4
22	117	5	0	0	37	0	55	0	119	0	0	0	0	0	6	0	.	.	0	2	0	0	0	0	35	0	0	0	0	0	47	0	44	0	0	0	0	0	0	0	0	0	AA	B	40.6	n	82250	38.6	11
21	10061	8.5	0	0	30	0	74	0	245	0	1	0	17	0	.	.	0	0	0	0	0	0	3	0	32	0	141	0	1	0	35	0	45	0	3	0	0	0	0	0	0	0	AA	B	6.7	n	10900	39.3	9.7
22	241	3.46	0	0	0	0	9	0	7	0	3	0	0	0	3	8	.	.	0	10	5	0	0	5	6	6	17	1	14	1	20	14	45	6	0	0	0	0	0	2	42	3	AA	A	31.3	n	47500	38.6	8.9
22	454	20	0	0	11	0	0	0	812	0	0	0	8	0	3	0			0	0	14	0	0	0	23	0	2	0	0	0	2	0	45	0	2	0	0	3	0	0	0	0	AA	A	54	n	50250	39.8	10.1
22	123	5	0	0	7	0	0	0	469	1	0	0	0	0	0	0	.	.	0	0	0	0	0	0	16	0	0	0	0	0	21	1	45	0	0	0	0	0	0	0	0	0	AA	A	49.9	n	285625	39.1	9.9
21	431	5	2	6	21	1	2	0	272	1	4	3	3	0	.	.	8	1	3	2	6	16	0	4	2	0	270	0	5	1	0	0	46	0	5	1	0	0	57	0	73	0	AS	O	30.5	n	81200	39.1	10.6
22	80	20	9	0	32	0	0	0	524	0	0	0	33	0	.	.	.	.	0	0	4	0	67	4	19	0	213	0	8	0	24	0	47	0	3	0	0	0	2	1	4	0	AA	A	19.6	n	245250	39.4	8.7
21	4881	19.5	2	0	9	0	22	0	156	0	2	0	1	0	.	.	.	.	5	0	0	0	3	0	27	0	42	0	2	0	19	0	47	0	10	0	0	0	0	0	12	0	AA	B	28.5	n	133600	40.1	7.3
21	2441	4.5	0	0	1	0	0	20	40	0	0	0	0	16	1	0	.	.	1	21	0	0	0	3	1	14	21	0	0	7	2	0	47	0	0	0	0	1	0	0	0	0	AA	B	40.7	n	206125	37.5	10
21	6661	20	0	0	0	0	2	0	55	0	0	0	9	0	0	0	.	.	2	0	0	0	9	0	2	0	3	0	10	0	1	0	47	0	0	0	0	0	0	0	0	0	AS	AB	22.6	n	144550	39.3	7.5
22	59	12.2	0	0	0	0	0	0	1	0	0	0	0	0	0	0	.	.	0	0	0	0	0	0	0	0	0	0	0	0	0	0	47	0	0	0	0	0	2	0	0	0	AA	A	29.7	n	64800	39.4	11
22	137	5	0	0	35	4	20	4	434	5	13	0	62	1	26	2	.	.	0	7	9	0	15	0	44	2	30	0	13	0	28	2	48	8	0	0	0	0	0	0	0	0	AC	A	25.5	n	54625	38.3	10.5
22	119	6.59	0	0	15	0	0	0	22	0	0	0	40	0	33	1	.	.	0	0	0	0	1	0	32	0	18	0	1	0	39	0	48	0	1	0	0	0	1	0	1	0	AS	O	44.4	n	23700	38.7	9.5
22	87	15.29	7	2	0	0	0	0	36	0	4	0	0	0	0	0	.	.	0	0	1	0	0	0	0	0	2	0	0	0	0	0	49	7	0	0	0	0	0	0	0	0	AA	A	28.8	n	101250	38.7	9.8
22	501	6.02	0	2	7	2	.	.	286	0	4	2	0	0	28	0	.	.	0	2	0	0	0	5	31	0	0	0	0	2	66	0	50	0	0	0	0	0	7	0	26	0	AA	AB	41.2	n	50225	40	11.6
22	255	1.45	0	1	6	0	.	.	15	1	1	0	28	0	9	0	.	.	0	0	4	1	1	0	27	0	10	1	0	0	28	0	51	0	0	0	0	0	2	0	3	0	AA	O	33.3	n	8900	40.3	12.2
22	9	20	2	2	20	1	37	0	63	0	3	0	31	0	.	.	.	.	1	0	10	0	36	6	47	0	8	2	5	1	30	0	51	0	0	0	0	0	2	0	0	0	AA	A	44.3	n	153750	39.9	8.9
21	6411	14.4	0	0	2	8	0	0	308	1	0	7	80	3	54	4	0	8	3	1	2	5	1	5	53	3	0	0	0	22	22	2	51	3	1	15	0	1	0	4	1	2	AA	A	12	n	561250	37.6	8.7
22	52	5	1	0	87	0	33	0	667	0	13	0	24	0	11	0	.	.	10	0	0	0	0	0	35	0	86	0	0	0	24	0	52	0	7	0	0	0	1	0	3	0	AA	A	41.7	n	57975	39.1	10.4
22	415	5	0	0	2	0	0	0	33	0	0	0	0	0	0	0	.	.	0	0	0	0	0	0	0	0	43	0	0	0	19	0	52	0	0	0	0	0	0	0	8	0	AA	O	26.4	n	45850	39.9	8.7
22	160	4.1	0	0	41	0	0	0	34	0	0	0	0	0	2	0	.	.	1	0	0	0	34	0	12	0	2	1	1	0	39	0	52	0	0	0	0	0	0	0	0	0	AA	B	50.3	y	11700	39.1	4.5
21	4661	5.4	0	82	32	6	5	17	146	19	33	30	16	1	189	5	.	.	2	21	0	21	6	3	6	40	321	0	19	5	4	52	53	46	3	23	0	16	47	4	63	5	AA	O	13.7	n	101050	39.9	9.6
21	1861	7.93	0	0	3	0	35	0	48	0	0	0	9	0	0	0	.	.	10	0	7	0	10	0	20	0	48	0	7	0	90	0	53	0	0	0	0	0	29	0	4	0	AA	O	10.6	n	28725	40.2	7.6
22	188	3.94	1	4	27	1	36	10	371	0	1	2	40	6	31	1	.	.	0	4	18	0	15	11	18	0	2	0	4	6	13	3	53	0	1	0	0	0	0	0	9	0	AA	O	30	n	71350	36.1	8.4
22	306	5	0	0	8	0	35	0	79	0	0	0	1	0	9	0	.	.	0	0	0	0	9	0	21	0	44	0	3	0	26	0	54	0	0	0	0	0	6	0	0	0	AA	O	42.5	n	32175	37.9	8.7
22	78	20	0	0	29	1	28	0	0	0	1	0	30	0	0	0	.	.	1	0	1	0	0	0	32	0	13	0	0	0	29	0	54	0	3	0	0	0	0	0	7	0	AA	B	50.7	n	51125	38.8	9.3
22	13	20	0	0	4	0	0	0	2	0	1	0	26	0	43	5	.	.	0	0	0	0	0	0	35	0	1	0	0	0	51	0	54	0	2	0	0	0	1	0	0	0	AA		38.7	y	110550	38.2	4.4
22	135	7.33	0	0	28	0	37	4	25	0	0	0	37	1	3	2	.	.	0	0	0	0	27	5	53	1	0	1	0	0	56	0	54	0	0	0	0	0	0	0	0	0	AA	O	23.3	n	77850	39.4	7.2
22	9	8.93	2	0	5	18	7	2	338	0	5	21	1	3	9	2	.	.	0	2	10	9	4	6	8	5	40	5	4	1	13	0	55	0	0	1	0	4	33	3	2	8	AA	A	46.3	n	71000	41.1	8.5
22	464	2.67	0	0	8	0	51	0	3	1	0	0	67	0	9	0	.	.	5	0	1	0	0	0	62	0	9	0	0	0	33	0	57	0	0	0	0	1	0	0	1	0	AA	AB	46.4	n	121600	39.4	10.9
22	139	20	7	1	35	5	.	.	179	12	0	0	32	0	115	15	.	.	0	0	4	1	0	0	45	3	3	1	7	0	41	0	57	0	2	1	0	0	0	0	0	0	AA	AB	52.2	n	31675	38.7	10.9
22	95	9.53	0	0	0	4	16	0	14	0	0	0	17	0	2	0	.	.	7	4	0	0	6	0	12	3	0	0	0	0	11	0	57	0	0	0	0	0	0	0	0	0	AC	B	51.9	n	180575	38.7	10.4
22	135	5	0	0	13	0	11	0	268	0	0	0	10	0	.	.	0	0	0	0	0	0	0	0	9	0	8	0	0	0	0	0	58	0	0	0	0	0	6	0	12	0	AA	O	57.3	n	178925	38.4	9.7
21	971	5	0	0	0	13	.	.	47	9	0	0	5	0	.	.	.	.	6	0	1	24	0	0	32	1	0	152	3	8	5	0	58	6	0	0	0	0	3	0	4	0	AA	B	19.8	n	57100	38.7	10.8
22	310	3.38	0	0	6	0	0	0	43	0	0	0	13	3	45	1	.	.	1	1	5	0	3	1	0	0	31	0	7	11	29	0	59	0	0	0	0	0	32	0	29	0	AA	O	36.5	n	46325	39.5	9.6
21	4871	11.3	0	0	0	0	8	0	465	0	0	0	30	0	.	.	0	0	0	19	0	0	0	0	2	1	4	0	0	0	3	3	59	39	0	0	0	0	6	0	4	0	AA	B	16.3	n	245350	39.4	9.1
21	16621	4.16	1	89	5	11	6	24	137	2	2	6	1	9	6	47	.	.	3	46	0	18	3	6	1	14	6	10	6	20	3	0	60	2	2	8	0	13	1	3	0	19	AA	O	4.9	n	2100	38.8	11.2
21	6161	5	0	0	57	0	32	1	0	0	0	0	26	0	0	0	.	.	5	0	1	0	1	1	40	1	51	0	0	0	35	0	61	0	0	0	0	0	2	0	0	0	AA	B	24.2	n	84900	38.8	9.5
21	12311	5	0	0	6	0	24	0	21	0	4	0	7	0	12	0	.	.	4	0	0	0	0	3	5	0	44	0	7	0	13	0	61	0	18	0	0	0	76	0	20	0	AA	B	16.2	n	128675	38.9	8.6
21	2241	14	2	0	35	3	20	0	212	1	5	9	2	0	.	.	4	7	0	0	20	4	21	5	1	0	84	3	3	0	6	0	62	0	0	0	0	0	2	0	0	0	AA	B	22.5	n	40575	39.7	8.8
22	209	20	0	0	1	0	.	.	202	1	0	0	0	0	.	.	.	.	0	0	0	0	0	0	0	0	1	0	0	0	0	0	62	0	0	0	0	0	4	0	2	0	AC	B	41.5	n	40625	37.1	8.6
22	524	3.4	0	0	1	0	39	1	9	0	0	0	38	1	42	0	.	.	0	0	0	0	16	3	39	0	1	0	0	1	36	0	63	0	0	0	0	0	0	0	0	0	AA	O	54	n	88150	39.5	8.8
22	417	5	1	0	12	0	7	0	28	1	624	0	54	0	33	0	.	.	65	0	0	0	5	1	4	0	840	0	4	0	27	0	64	0	0	0	0	0	220	0	6	0	AA	O	52.3	n	24025	38.6	10.5
21	4111	8.33	0	0	3	0	.	.	45	0	0	0	4	1	.	.	2	0	.	.	0	0	0	0	0	0	107	0	6	8	0	0	64	26	.	.	0	0	.	.	3	0	AA	O	20.4	n	16350	38.9	6.4
21	1511	4.1	0	1	19	2	18	8	258	11	0	0	36	1	8	0	.	.	3	0	21	4	8	6	26	2	7	4	16	3	3	0	64	41	0	0	0	0	0	0	0	0	AA	A	14.1	n	123300	37.5	8.7
22	381	20	0	0	0	0	0	0	228	0	0	0	34	0	0	4	.	.	0	1	0	0	0	0	33	0	0	0	0	0	33	0	64	1	0	0	0	0	0	0	0	0	AA	AB	38.5	n	66475	39	11.3
22	529	8.42	0	0	0	0	0	0	158	0	3	0	0	0	.	.	1	0	0	0	0	0	0	0	3	0	25	0	10	0	5	0	65	0	0	0	0	0	25	0	18	0	AC	O	59.6	n	135650	39.9	10.7
22	27	9.48	0	0	31	0	34	4	73	0	2	3	36	0	.	.	.	.	0	0	0	0	22	3	36	1	0	0	2	4	37	5	65	1	0	0	0	0	0	1	1	0	AA	A	21.9	n	41450	39.2	8.9
22	305	20	2	2	48	0	.	.	229	0	1	0	0	0	17	1	.	.	0	0	0	0	17	0	16	0	0	0	0	0	56	0	65	0	39	0	0	0	0	0	45	0	AA	O	23.8	n	46500	39.8	6.5
22	334	6.28	0	0	6	0	0	0	135	5	0	0	0	0	10	0	.	.	0	0	0	0	0	0	0	0	0	0	0	0	0	0	65	2	0	0	0	0	0	0	2	0	AA	B	50.2	n	171075	38.1	10.6
21	8311	12	0	0	0	0	34	0	291	0	0	0	35	0	0	0	.	.	4	0	0	0	3	0	57	0	0	0	30	0	37	0	65	0	1	0	0	0	2	0	8	0	AA	O	20.6	n	258125	37.8	10.3
22	515	20	4	0	68	0	82	0	397	0	13	0	61	0	33	1	.	.	9	0	34	1	30	18	80	0	83	2	49	0	24	0	66	0	0	0	0	0	16	0	40	0	AA	AB	26.1	n	56125	39.3	10.1
22	4	20	3	0	46	0	27	0	0	0	2	0	90	1	273	1	.	.	2	0	4	0	0	0	40	0	17	0	0	0	50	0	67	1	2	0	0	0	0	0	0	0	AA	O	33.7	n	29200	39.6	8.7
21	611	15.45	0	0	29	0	.	.	148	0	0	0	34	0	5	0	.	.	2	0	0	0	10	0	39	0	0	0	0	0	36	2	67	12	0	0	0	0	0	0	3	0	AA	A	16.8	n	24375	39.2	8.7
22	59	9.76	1	0	27	1	.	.	286	0	1	1	45	1	10	0	.	.	1	0	1	1	33	1	57	1	0	0	1	1	43	1	68	156	0	1	0	0	0	0	24	2	AA	A	32.2	n	145175	39.6	7.5
21	3521	20	0	0	0	0	0	0	90	0	0	0	0	0	0	0	.	.	0	0	0	0	14	0	3	0	0	0	0	0	24	0	68	8	0	0	0	0	13	0	0	0	AA	B	6.9	n	24950	37.9	10.8
22	439	11.4	16	12	4	7	.	.	138	4	2	4	33	0	.	.	.	.	4	0	6	8	5	1	9	2	30	28	3	0	27	0	69	0	0	0	0	0	3	0	33	2	AA	O	57.7	n	162725	37.5	11.6
22	475	6.2	6	0	0	0	9	0	150	0	0	0	53	19	10	25	.	.	2	19	19	0	18	178	52	6	19	0	11	115	31	26	71	10	0	0	0	0	0	0	0	0	AA	A	38.6	n	24375	38.7	9.9
22	223	5	0	0	50	0	0	0	340	0	3	0	34	0	213	0	.	.	3	1	6	0	2	9	65	1	52	0	3	0	76	0	72	2	3	0	0	0	0	0	1	4	AC	O	46.5	n	163250	39.7	11.4
21	10181	11.64	9	0	26	0	.	.	0	0	1	0	0	0	.	.	1	0	.	.	0	0	1	0	0	0	24	1	0	0	4	0	72	2	.	.	0	0	.	.	0	0	AA	B	10.1	n	149700	39.6	8.4
22	437	20	0	0	0	0	0	0	74	0	0	0	10	0	8	1	.	.	0	0	0	0	0	1	23	0	0	0	0	0	29	0	72	0	0	0	0	0	0	0	0	0	AA	AB	18.4	n	151050	39.1	8.6
22	60	20	0	0	0	0	0	0	7	0	0	0	0	0	0	0	.	.	0	0	0	0	0	0	0	0	0	0	0	0	0	0	73	0	0	0	0	0	0	0	0	0	AA	O	48.4	n	47900	40.5	9
22	341	5	0	2	6	61	0	0	102	0	0	0	0	0	24	0	.	.	0	0	0	0	0	0	5	0	6	6	0	0	2	0	76	2	0	0	0	0	0	0	0	0	AA	B	32.1	n	110250	37	8.6
22	490	18.78	2	0	34	0	0	0	237	0	0	0	7	0	230	0	.	.	0	0	5	0	0	0	19	0	27	0	4	0	14	0	78	0	4	0	0	0	0	0	0	0	AA	B	10.9	n	79000	40.6	12.4
22	3	3.75	0	0	35	0	27	0	22	0	10	0	24	0	96	0	.	.	3	0	1	0	6	0	45	0	240	0	1	0	63	0	80	0	0	0	0	0	0	0	0	0	AA	O	53.2	n	20125	39	10
22	517	20	0	0	0	0	.	.	327	0	0	0	0	0	28	0	.	.	4	0	3	0	10	0	13	0	11	0	0	0	3	0	81	1	1	0	0	0	0	0	1	0	AC	A	25.4	n	117775	38.4	10.2
22	103	5	0	0	0	3	8	0	41	0	1	0	17	0	16	0	.	.	2	0	2	0	0	0	12	0	1	0	6	0	7	0	81	0	0	0	0	0	0	0	3	0	AA	O	34.7	n	14225	37.8	10.6
22	461	7.51	0	0	6	0	0	0	0	0	1	5	1	0	0	0	.	.	0	0	1	0	3	0	2	0	25	0	0	0	4	0	82	0	0	0	0	0	0	0	0	0	AS	O	39.7	n	240000	39.9	10.9
22	271	20	0	0	37	0	66	0	3	1	0	0	46	0	2	1	.	.	4	0	0	0	1	0	40	1	1	0	4	0	50	0	82	0	0	0	0	0	0	0	12	0	AA	B	19	n	26675	40.3	11.9
21	13421	17	1	0	68	0	34	0	241	0	2	0	0	0	1	9	.	.	1	0	4	1	0	0	20	0	11	0	0	0	46	0	83	0	0	0	0	0	0	0	49	0	AA	B	25.4	n	48125	37.9	13
22	202	7.29	0	0	3	0	0	0	35	0	0	0	0	0	8	0	.	.	0	0	0	0	0	1	23	0	9	0	0	0	36	1	85	170	0	0	0	0	0	0	2	0	AA	O	49	n	161925	39.9	9.8
21	711	3.8	4	0	0	0	28	0	627	0	0	0	5	0	40	0	.	.	0	0	0	1	5	4	14	0	6	0	11	0	69	0	85	1	0	0	0	0	189	0	82	0	AA	B	14.9	n	123100	38.9	9.5
21	11651	9.72	4	0	24	0	24	7	141	0	11	0	35	6	.	.	8	0	5	5	0	4	12	3	40	0	74	0	2	3	42	0	88	10	0	0	0	0	2	0	7	0	AA	AB	5.3	n	27100	38.3	10.7
22	154	5	3	2	4	6	.	.	822	2	3	5	30	0	52	13	.	.	0	0	27	7	27	7	36	0	68	5	41	6	12	0	89	4	0	0	0	0	0	0	1	0	AA	B	48.4	n	43375	39.3	11.5
21	721	12.5	0	0	0	0	.	.	140	1	0	0	35	1	9	0	.	.	0	0	1	1	0	0	3	0	32	3	5	3	31	0	89	18	2	0	0	0	0	0	0	0	AA	A	15.7	n	52725	39.1	8.2
22	25	2.53	0	0	23	0	0	0	23	0	4	0	3	0	45	0	.	.	0	0	2	0	6	0	17	0	104	0	0	0	39	0	90	0	4	0	0	0	8	0	12	0	AA	O	31.3	n	6250	38.8	10.4
22	566	16.25	3	0	23	0	22	0	1370	0	6	0	31	0	17	0	.	.	0	0	6	0	0	0	0	0	40	0	0	0	15	0	90	0	0	0	0	0	0	0	3	0	AA	A	25	n	75225	39.5	11.6
21	9731	14	3	2	6	0	.	.	342	0	1	0	21	1	.	.	0	0	.	.	9	0	6	0	22	1	201	0	43	1	31	1	92	2	.	.	0	0	.	.	56	4	AA	O	8.3	n	35300	39.7	10.3
22	510	20	57	2	3	0	53	0	1390	0	15	0	84	0	47	9	.	.	13	0	20	0	4	11	16	0	74	0	7	2	73	0	93	3	0	0	0	0	23	0	40	0	AA	O	35.8	n	133475	36.6	7.4
22	194	20	0	0	37	0	6	0	516	0	15	0	22	0	24	0	.	.	0	0	0	0	0	0	8	0	91	0	6	0	4	0	95	0	2	0	0	0	12	0	29	0	AA	O	28.9	n	62425	39.1	10.2
21	13191	16.66	0	0	6	0	23	0	66	0	0	0	24	0	.	.	3	0	2	0	0	0	3	0	54	0	59	0	0	0	21	0	95	0	1	0	0	0	3	0	0	0	AA	O	10.8	n	26550	39.4	8.8
21	12021	1.5	0	0	0	0	0	0	344	3	3	0	8	0	228	0	.	.	0	0	2	6	45	1	7	0	209	0	12	2	26	1	96	0	0	0	0	0	0	0	0	0	AA	O	3.3	n	21625	38.4	12.1
22	77	5	0	0	84	0	0	0	76	0	0	0	79	0	0	0	0	0	0	0	0	0	2	0	163	0	208	0	0	0	137	0	97	0	26	0	0	0	42	0	0	0	AA	O	41.8	n	66900	39.1	12.6
21	471	7.83	0	0	0	0	33	0	79	0	0	0	21	0	.	.	1	0	0	0	0	0	0	0	0	0	30	0	2	0	0	0	100	6	0	0	0	0	1	0	1	0	AS	A	29	n	31475	40	11.8
22	54	1	1	2	13	1	3	0	564	0	0	0	16	0	1	0	.	.	6	1	2	0	0	2	9	0	3	0	5	0	0	0	100	3	5	0	0	0	11	0	29	0	AA	A	58.2	n	102300	39.6	8.6
22	499	1.48	0	0	0	0	0	0	0	0	0	0	0	0	0	0	.	.	0	0	0	0	0	0	0	0	0	0	0	0	0	0	100	0	0	0	0	0	0	0	0	0	AA	O	54	n	8125	39	10.6
22	255	5	0	0	13	1	0	0	737	0	0	0	0	0	13	0	.	.	0	0	0	0	0	0	10	1	68	3	0	0	28	0	104	4	0	0	0	0	0	0	0	0	AA	O	43.4	n	254125	39.7	11
22	474	20	2	0	29	0	0	0	391	0	17	0	59	0	14	0	.	.	0	0	7	0	0	0	16	0	0	0	0	0	17	0	105	0	2	0	0	0	0	0	0	0	AC	O	24.3	n	7000	39.8	10.3
22	356	14.38	0	0	20	0	30	0	2	0	0	0	27	0	19	0	.	.	0	0	0	0	0	0	41	1	1	0	0	0	37	0	109	0	0	0	0	0	12	0	28	0	AA	O	48.6	n	547575	38.1	10
22	209	9.47	0	0	0	0	0	0	14	0	1	0	0	0	87	1	.	.	0	0	2	1	0	0	1	0	2	0	1	0	0	1	110	2	0	0	0	0	28	1	34	0	AC	B	28.4	n	22000	39.1	9.6
22	209	20	0	2	0	232	6	0	12	0	0	29	7	2	0	0	.	.	4	2	0	0	5	11	2	0	0	8	0	15	17	0	113	62	0	3	0	2	10	0	2	5	AC	B	26.7	n	3050	38	8.9
22	123	14.4	0	0	15	2	0	0	764	0	2	1	88	0	11	0	.	.	1	2	5	0	17	0	19	0	7	0	0	2	93	0	114	0	0	0	0	0	0	0	2	0	AA	A	42.1	n	566025	39.9	9.2
22	233	12	0	0	248	3	2	0	125	2	0	0	0	0	.	.	0	0	4	3	2	0	35	0	72	1	252	2	8	0	61	2	123	0	2	0	0	0	247	1	339	1	AA	O	34	n	87575	38.1	10.7
22	529	20	0	0	16	0	.	.	77	0	2	0	2	0	51	3	.	.	3	0	3	0	14	0	46	0	6	0	12	0	41	0	123	0	0	0	0	0	11	0	11	0	AC	O	35.6	n	38450	39.2	9.8
22	289	20	0	0	25	0	45	0	9	0	0	0	92	0	3	0	.	.	0	0	0	0	5	0	78	0	18	0	2	0	45	0	126	0	0	0	0	0	0	0	4	0	AA	O	12.1	n	80075	40	7.1
22	165	10.85	3	5	75	1	40	0	53	0	0	0	71	0	93	43	.	.	7	0	19	0	11	0	89	0	65	11	7	0	48	0	127	0	6	1	0	0	8	0	16	0	AA	O	35	y	148275	40.3	7.2
22	256	5.12	0	0	31	0	28	1	25	1	0	0	45	0	5	0	.	.	0	4	0	0	9	0	39	0	0	0	0	0	50	0	132	0	0	0	0	0	0	0	0	0	AA	B	53.9	n	57675	38.2	10.8
22	474	20	0	0	216	2	3	0	0	0	0	5	136	0	8	5	.	.	18	5	2	0	0	0	59	67	197	1	2	0	71	68	133	43	0	0	0	0	0	0	0	0	AC	O	25	n	94675	41	9.7
22	62	20	3	0	0	0	0	0	575	0	0	0	0	0	61	0	.	.	0	0	6	0	0	0	24	0	238	2	0	0	43	2	148	2	3	0	0	0	0	0	1	0	AA	O	58.6	n	147925	39.3	10.1
22	226	5	1	0	11	0	.	.	314	0	0	0	2	0	6	0	.	.	1	0	3	0	0	0	65	0	52	0	2	0	35	0	149	0	0	0	0	0	3	0	6	0	AA	O	23.1	n	69825	39.9	10.1
21	211	5	1	0	42	2	.	.	461	9	1	0	53	0	37	10	.	.	5	0	21	8	31	0	39	0	31	1	32	4	33	0	152	1	5	0	0	0	1	0	0	0	AA	A	18.9	n	37675	37.2	9.9
21	901	10	0	0	74	0	18	0	55	0	4	0	78	0	0	0	.	.	8	0	0	0	9	0	61	0	27	0	2	0	82	0	159	0	3	0	0	0	1	0	0	0	AA	B	50.3	n	185375	37.3	12.8
22	25	6.25	0	0	33	0	38	0	3	0	4	0	44	0	88	0	.	.	4	0	6	0	22	0	43	0	107	0	12	0	40	0	162	0	0	0	0	0	0	0	2	0	AA	O	41.2	n	187750	39	9.6
22	11	1.11	3	22	9	3	.	.	39	0	0	0	227	0	6	10	.	.	10	0	5	8	0	0	192	0	560	0	0	14	151	8	164	6	0	0	0	0	199	0	152	0	AC	O	27.8	n	38850	39.8	6.8
22	170	12.97	2	4	39	0	.	.	590	0	1	2	33	11	45	32	.	.	2	20	27	18	3	15	35	4	85	0	2	8	42	13	167	1	1	13	0	1	7	3	1	2	AA	B	36.3	n	496375	39.8	12.1
22	478	6.66	2	0	7	0	0	0	65	0	2	0	0	0	95	0	.	.	0	0	0	0	0	0	1	0	52	0	0	0	6	0	173	0	0	0	0	0	0	0	0	0	AA	A	55.5	n	55625	39.8	11.9
21	4401	18.16	1	1	3	0	52	0	0	0	0	0	9	0	1	0	.	.	1	0	0	0	6	0	190	0	0	0	0	0	0	0	200	0	1	0	0	0	1	0	0	0	AA	B	4.6	n	42425	37.7	10.7
21	3361	16.12	3	8	7	0	89	2	391	0	2	0	58	0	.	.	4	0	12	0	0	0	2	0	111	0	15	0	0	0	212	0	203	1	1	0	0	0	10	0	52	0	AA	AB	28.3	n	54850	41.2	9.5
21	10691	1	0	0	10	0	25	0	127	0	0	0	31	0	.	.	2	0	8	0	6	0	0	0	6	0	29	0	3	24	17	0	217	0	0	0	0	0	0	0	0	0	AA	O	4.5	n	30600	39.6	7.4
21	3091	20	0	0	4	0	8	0	315	0	2	0	112	0	8	0	.	.	10	0	5	0	11	0	4	0	22	0	0	0	15	0	224	0	4	0	0	0	2	0	8	0	AA	O	30.8	n	83950	39.8	8.5
22	4	8.37	0	0	62	0	16	0	362	0	0	0	36	0	39	6	.	.	0	0	0	0	45	0	45	0	0	0	0	0	72	0	226	5	4	0	0	0	8	0	5	0	AA	O	29.7	n	30225	37.2	11.6
22	417	5.56	1	1	4	1	.	.	317	3	0	0	54	6	9	8	.	.	17	10	10	1	3	3	149	10	395	0	20	21	152	5	229	50	0	0	0	0	0	0	0	0	AA	O	53.8	n	19225	37	11.9
21	3641	5	0	0	63	2	26	10	3	50	0	0	234	0	1	44	.	.	6	23	0	6	0	90	81	71	3	18	51	117	63	64	234	8	6	10	0	0	0	0	0	0	AA	B	28.3	n	99000	39.4	10.4
22	16	5.5	0	0	46	0	0	0	132	0	0	0	171	0	4	0	.	.	0	1	0	0	0	0	182	0	0	13	0	0	162	0	241	0	0	1	0	0	2	0	0	8	AA	B	51.5	n	209675	37.7	9.6
21	391	20	0	0	69	0	.	.	429	0	6	0	25	0	40	0	.	.	13	0	6	0	20	1	57	2	119	0	1	2	167	2	254	0	24	0	0	0	4	0	8	0	AA	B	17.4	n	169775	39.5	9.3
22	482	20	1	0	443	0	311	0	6	0	9	0	43	0	4	0	.	.	0	0	0	1	0	0	454	0	134	0	0	0	207	0	283	0	0	0	0	0	13	0	0	0	AA	O	44.9	n	12050	37	10.2
22	39	14.2	0	0	0	0	0	0	16	0	0	0	0	0	0	0	.	.	0	0	0	0	0	0	0	0	0	0	0	0	0	0	343	0	1	0	0	0	0	0	0	0	AA	B	51.7	n	215925	37.6	8.3
22	440	18	0	0	50	0	18	0	479	0	1	0	66	0	33	0	.	.	7	0	1	0	0	0	25	3	59	0	0	0	35	0	411	0	0	0	0	0	0	0	7	0	AA	O	26.2	n	122700	39	7.3
21	1941	2.75	0	3	3	8	9	6	325	102	15	125	186	1128	184	64	.	.	70	119	3	1	23	30	0	0	2	1	514	943	61	274	468	766	0	0	0	0	0	0	11	9	AA	B	9.5	n	28975	38.4	8.6
22	35	20	0	0	28	0	0	0	128	0	0	0	0	0	0	0	.	.	2	0	1	0	0	0	32	0	23	0	0	0	0	0	618	0	0	0	0	0	0	0	0	0	AA	O	34.8	n	33525	38.8	8.6
22	52	20	0	0	452	2	367	2	9999	2	0	0	390	0	324	1	.	.	6	0	0	0	2	0	284	0	0	0	52	1	475	2	784	1	0	0	0	0	0	0	4	0	AA	A	43.8	n	248625	39	10.2
22	475	12.3	0	0	0	0	0	0	3	1	0	0	0	0	0	0	.	.	0	0	0	0	0	0	0	0	0	0	0	0	0	0	939	1024	0	0	0	0	0	0	0	0	AA	A	36.5	n	205375	39.3	9.2
22	183	3.22	1	2	3	0	5	1	34	0	2	0	0	1	.	.	.	.	3	601	2	0	7	1	6	44	43	0	29	2	9	142	.	.	4	13	0	1	1	1	11	1	AA	O	22	n	71025	39.1	9.2
22	242	5	65	3	2	0	1	0	218	1	5	1	0	0	12	3	.	.	0	0	3	2	2	1	1	10	37	1	0	0	1	0	.	.	.	.	0	0	0	0	5	0	AC	O	39.5	n	38375	38.9	11.3
22	417	0.32	0	9	0	2	0	0	26	11	0	6	9	11	0	8	.	.	0	1	0	1	0	0	0	0	17	30	1	16	0	0	.	.	0	3	0	1	5	6	0	7	AA	O	59.3	n	3800	37.4	11.5
22	194	6.19	0	0	1	0	8	4	22	0	0	0	1	0	.	.	.	.	1	1	0	16	2	1	0	2	12	1	0	14	7	0	.	.	0	0	0	0	0	0	0	0	AA	O	17.9	n	93200	39.2	7.3
22	285	3.88	0	0	3	0	0	3	23	0	0	0	0	4	.	.	.	.	0	0	0	4	3	7	4	0	3	0	0	14	3	0	.	.	0	0	0	0	0	0	0	0	AA	B	22.6	n	55825	36.7	7.5
22	295	0.4	0	0	2	0	0	0	5	11	0	0	6	3	.	.	.	.	0	6	0	6	1	19	0	0	3	0	0	13	0	0	.	.	0	0	0	0	0	5	1	3	AA	B	41.2	n	2675	37.2	8.5
22	5	0.8	0	0	0	0	0	0	0	0	0	0	0	0	.	.	.	.	0	0	0	0	0	0	0	0	0	0	0	0	0	0	.	.	0	0	0	0	0	0	0	0	AA		31.2	n	2825	37.8	7.3
22	16	9.81	5	0	8	0	22	0	270	0	0	0	26	0	.	.	.	.	0	0	0	1	33	43	5	0	0	0	4	0	9	1	.	.	3	0	0	0	0	0	0	0	AA	B	41.7	n	65625	40	8.8
22	23	0.99	0	0	1	0	0	0	3	0	0	1	0	0	.	.	.	.	0	0	0	1	0	5	0	1	0	0	0	22	0	0	.	.	0	1	0	0	0	0	0	1	AA	A	25.2	n	5150	37.5	5.8
22	99	3.91	0	0	0	0	0	0	8	0	0	0	0	0	.	.	.	.	0	0	2	0	1	3	0	0	0	0	1	0	0	0	.	.	0	0	0	0	0	0	0	0	AA	AB	36	n	7475	37.6	7.2
22	188	0.97	0	2	0	7	0	0	0	0	0	3	0	1	.	.	.	.	0	0	0	7	1	267	0	8	0	3	0	6	0	48	.	.	0	0	0	2	0	2	0	0	AA	O	31	n	3100	37.2	6.2
22	195	0.74	0	0	0	0	1	0	33	0	0	0	2	0	.	.	.	.	0	0	0	0	1	5	4	0	0	0	0	0	8	0	.	.	0	0	0	0	0	0	0	0	AA		26.5	n	85000	39.4	10.6
22	202	1.08	0	6	0	0	0	0	1	17	1	3	0	0	.	.	.	.	0	0	0	0	0	0	0	0	0	7	0	7	0	0	.	.	0	0	0	0	0	10	0	5	AA	O	29.1	n	8975	38.5	7.4
22	261	12.2	0	3	0	1	1	2	110	0	0	0	0	2	.	.	.	.	0	0	0	0	3	37	0	1	0	0	0	0	0	3	.	.	0	3	0	2	0	0	0	4	AC	O	44	n	9975	39.3	8.6
22	273	0.8	0	2	0	5	1	20	14	1	0	1	0	6	.	.	.	.	0	21	0	0	0	26	0	7	0	5	0	31	0	0	.	.	0	0	0	0	0	9	0	3	AS	A	38.7	n	7100	37.3	8.4
22	275	1.6	0	0	0	5	0	0	20	0	0	3	0	0	.	.			4	0	0	9	6	7	0	10	0	4	6	0	3	8	.	.	0	0	0	0	3	4	4	2	AA	B	14.5	n	16950	37.4	8.3
22	285	0.2	0	0	0	0	0	0	1	0	0	0	0	2	0	0	.	.	0	0	0	0	0	0	0	0	0	0	0	0	0	0	.	.	0	0	0	0	0	0	0	0	AA	B	49.2	n	3550	39.4	9.2
22	287	1.57	0	7	0	1	1	0	65	0	0	0	0	14	.	.	.	.	0	8	0	0	11	24	2	5	0	0	8	6	7	3	.	.	0	2	0	4	0	4	0	3	AA	O	34.1	n	23375	36.8	8.9
22	309	0.6	0	0	0	2	0	0	1	1	0	6	0	1	.	.	.	.	0	0	0	9	0	6	0	2	0	9	0	7	0	1	.	.	0	1	0	0	1	1	0	0	AA	O	1.8	n	3300	36	7.6
22	355	0.42	0	0	0	0	0	0	0	0	0	0	0	0	0	0	.	.	0	0	0	0	0	0	0	0	0	0	0	0	0	0	.	.	0	0	0	0	0	0	0	0	AA	B	32.6	n	3825	37.5	9.8
22	413	2	0	0	0	0	0	0	0	0	0	0	0	0	.	.	.	.	0	0	0	0	1	0	0	0	0	0	0	0	0	0	.	.	0	0	0	0	2	0	0	99	AA	B	47.8	n	13400	39.4	10.5
21	3261	2	0	0	0	0	0	0	1	0	0	0	0	0	.	.	0	0	0	0	0	0	0	0	0	0	0	0	0	0	0	0	.	.	0	0	0	0	0	0	0	0	AA	O	17.8	n	4100	38.1	10
21	7001	1.18	0	0	0	0	0	0	13	1	0	0	0	0	0	0	.	.	0	0	0	0	0	0	0	0	0	0	0	0	0	0	.	.	0	0	0	0	0	0	0	0	AA	B	7.9	n	12025	37.8	8.1
21	8261	0.2	1	11	0	4	0	8	0	5	0	5	0	7	0	33	.	.	0	5	0	2	0	0	0	0	0	10	0	4	0	17	.	.	0	32	0	5	0	8	0	15	AA	B	6.4	n	6325	37.7	9.2
21	4341	1.85	5	0	2	0	0	0	99	0	0	0	0	0	.	.	0	0	0	0	0	0	0	0	0	0	98	8	0	0	0	0	0	0	0	0	1	0	38	3	11	0	AC	A	17.9	n	202075	37.4	8.9
22	120	2.88	0	0	1	0	0	0	386	0	0	0	0	0	0	0	.	.	0	0	3	0	0	0	0	0	79	0	0	0	0	0	0	0	0	0	1	0	0	0	0	55	AA	O	34.7	n	54550	40.1	7.2
22	70	5	3	0	0	0	.	.	121	1	0	0	0	0	45	11	.	.	0	0	14	12	0	0	0	0	51	1	0	0	0	0	0	0	0	0	1	0	2	0	39	0	AA	O	30.4	n	52325	39.9	8.5
22	116	19.64	5	5	0	0	.	.	8	6	1	5	3	0	9	0	.	.	2	1	3	1	3	70	2	0	24	0	11	0	1	2	0	2	0	1	1	0	3	6	5	0	AC	B	29.7	n	35425	39.5	11.4
22	489	14.09	0	0	7	0	7	0	47	1	0	0	4	0	6	2	.	.	1	0	0	0	1	0	9	0	16	0	0	0	0	1	0	0	0	0	1	0	0	0	1	0	AA	AB	48.8	n	15775	39.8	10.7
21	6671	8.17	0	58	2	26	0	0	113	148	2	10	0	0	4	31	.	.	0	0	0	25	1	7	0	4	6	26	0	0	0	19	0	109	5	207	1	261	0	57	0	54	AA	A	23	n	415100	39.1	9.9
21	471	5	0	0	0	0	0	0	2	0	0	0	1	16	.	.	.	.	0	0	0	0	3	15	0	0	5	8	1	217	0	0	0	0	0	1	1	0	7	0	16	2	AS	A	20.9	n	82675	38.6	10.6
21	2981	13.75	0	0	0	0	0	0	245	0	0	0	0	0	0	0	.	.	0	0	0	0	0	0	0	0	5	41	0	0	0	0	0	0	0	0	1	0	0	0	0	0	AA	A	8.6	n	5900	38.6	7.9
21	431	5	0	2	7	0	5	5	51	0	6	19	0	3	4	0	.	.	0	0	0	6	0	1	2	0	2	0	5	12	1	0	0	0	0	0	1	0	3	0	1	0	AS	O	7.1	n	36900	38	9.1
21	9061	7.95	0	0	0	0	.	.	3	0	0	0	1	0	.	.	4	0	.	.	14	0	0	0	0	0	2	0	2	0	0	0	0	0	.	.	1	0	.	.	0	0	AA	B	10.6	n	9375	39.6	9.5
22	9	5	2	1	38	0	36	1	31	1	0	0	4	4	1	0	.	.	6	10	1	5	18	5	0	0	1	1	1	4	0	0	0	1	1	0	1	0	2	0	2	0	AA	A	53.3	n	40650	38.5	9.1
21	3441	5	0	0	1	0	2	0	312	51	0	0	0	0	4	50	.	.	2	2	1	31	0	5	0	0	1	7	4	3	0	0	0	0	0	8	1	10	0	0	0	5	AA	A	30.7	n	202500	40	10.6
21	6132	1.82	0	2	0	2	0	0	0	0	0	0	0	0	2	0	.	.	0	0	0	2	0	4	0	0	1	1	3	0	0	0	0	3	0	2	1	0	0	0	1	0	AC	B	24.7	n	24450	37.6	7.8
21	6611	20	0	10	0	22	0	38	2	0	0	20	0	0	0	0	.	.	3	0	0	44	0	67	1	0	1	39	2	55	0	1	0	10	0	0	1	7	0	55	1	3	AA	O	20.8	n	8725	39	7.3
21	6731	0.2	0	0	0	0	0	0	0	4	0	0	0	0	0	7	.	.	0	0	0	0	0	0	0	0	1	0	1	0	0	0	0	0	0	3	1	0	0	0	0	0	AA	A	24.5	n	3375	37.8	8.9
21	6731	5.06	0	0	0	0	0	0	31	4	0	0	0	0	0	0	.	.	0	0	0	0	0	0	0	0	1	0	0	0	0	0	0	0	0	0	1	0	0	0	2	0	AA	A	25.8	n	15450	37.2	9.1
21	16291	3.6	0	17	0	0	0	9	0	7	0	3	0	5	.	.	.	.	0	3	0	2	0	0	0	3	1	7	2	4	0	15	0	20	0	27	1	36	0	12	0	9	AA	A	5.6	n	4475	36.2	9.4
22	51	6.02	1	2	2	0	0	0	122	0	0	0	16	0	42	1	.	.	2	1	0	0	0	0	1	0	0	0	3	0	0	0	0	1	0	0	1	0	1	0	3	0	AA	A	28.6	n	148025	38.5	8.9
22	220	14.5	1	0	8	0	52	0	12	0	0	0	0	0	29	0	.	.	3	0	0	0	0	0	0	0	0	0	6	0	0	0	0	0	0	0	1	0	0	0	5	0	AA	A	30.7	n	27875	39.7	9.6
22	222	1.2	0	6	0	0	0	0	5	8	0	2	1	0	0	3	.	.	1	5	0	1	1	0	0	0	0	1	1	4	0	0	0	0	1	1	1	7	0	1	0	2	AS	B	20.7	n	3200	36.4	9.8
21	241	5	0	0	0	0	0	0	50	0	0	0	0	0	0	0	0	0	0	0	0	0	0	0	0	0	0	0	0	0	0	0	0	0	0	0	1	0	0	0	0	0	AA	B	29.4	n	155825	38.1	11
21	411	4.67	0	0	0	0	0	0	25	0	0	0	0	0	0	0	.	.	0	0	0	0	0	0	0	0	0	0	0	0	1	1	0	0	2	1	1	0	1	0	0	0	AA	A	42.5	n	76775	39	10.8
21	451	1.96	0	0	0	0	0	0	9	0	0	0	5	0	0	0	.	.	0	0	0	0	0	0	0	0	0	0	0	0	0	0	0	0	0	0	1	0	0	0	0	0	AS	A	39.2	n	23850	38.6	11
21	551	2	0	115	0	13	2	0	114	112	0	2	2	0	0	42	.	.	0	0	0	12	15	4	0	8	0	0	15	12	4	14	0	51	11	26	1	41	1	20	0	39	AA	A	38.1	n	34650	38.7	11
21	611	20	0	7	0	0	0	0	64	0	0	6	0	6	1	1	.	.	0	10	0	14	4	14	0	0	0	36	0	19	0	0	0	0	0	0	1	1	0	0	0	0	AA	A	49.9	n	356250	39.2	13.5
21	3251	18.26	6	6	0	0	0	0	140	0	0	0	0	0	7	6	0	0	0	0	0	0	7	0	0	0	0	0	0	0	0	0	0	0	0	0	1	0	0	0	0	0	AA	A	17.2	n	23325	37.7	7.8
21	3251	4.7	0	0	0	0	0	0	26	0	0	0	0	0	0	0	.	.	0	0	0	0	1	0	0	0	0	0	0	0	0	0	0	0	0	0	1	1	0	0	0	0	AA	A	5.7	n	111250	38.3	7.9
21	3491	6.7	0	0	1	0	4	2	126	2	0	0	0	8	.	.	0	0	0	0	0	0	1	3	1	0	0	0	0	0	0	0	0	0	1	0	1	1	10	2	3	0	AA	O	19.3	n	85700	39.3	10.7
21	3521	0.4	0	0	0	0	0	0	2	0	1	0	0	0	0	0	.	.	0	0	0	0	0	0	0	0	0	0	0	0	0	0	0	0	0	0	1	0	0	0	0	0	AA	B	3.9	n	2700	39.6	10.7
21	4401	5	0	0	0	0	0	0	3	0	0	0	0	0	0	0	.	.	0	0	0	0	1	0	0	0	0	0	1	0	0	0	0	0	0	0	1	0	0	0	0	0	AA	B	29.6	n	51500	36.7	8.2
21	4601	0.2	0	36	0	0	0	31	0	2	0	0	0	0	.	.	.	.	0	8	0	0	0	0	0	0	0	1	0	0	0	0	0	1	0	0	1	7	0	111	0	32	AA	AB	28.7	n	111750	40.3	6.7
21	5231	0.66	0	1	0	2	.	.	2	2	0	0	0	2	.	.	0	2	.	.	0	0	0	4	0	1	0	0	0	5	0	1	0	7	.	.	1	0	.	.	0	0	AA	A	18.7	n	2375	40	10.1
21	6132	4.1	1	0	0	0	0	0	6	0	3	0	0	0	5	0	.	.	2	0	6	0	0	0	1	0	0	0	0	0	0	0	0	0	0	0	1	0	2	0	6	0	AC	B	36.2	n	6800	36.7	13.2
21	6661	5.18	0	0	7	0	0	0	99	0	0	0	0	0	0	0	0	0	0	0	0	0	0	0	0	0	0	0	0	0	0	0	0	0	1	0	1	0	37	0	85	0	AS	AB	20	n	130375	38.4	7.9
21	8081	1.37	1	14	0	0	1	48	4	0	0	0	3	102	.	.	0	6	0	9	0	0	1	56	0	0	0	0	0	16	1	1	0	16	.	.	1	33	1	24	5	3	AA	O	6.1	n	3275	38	9
21	8391	1.07	0	0	3	0	0	0	1	0	0	0	0	12	0	0	.	.	0	0	0	0	0	0	0	0	0	0	1	0	2	0	0	0	0	0	1	0	0	0	0	0	AA	B	21.4	n	10075	36.9	5.9
21	8861	5.91	0	0	0	0	0	0	22	0	0	0	0	0	0	0	.	.	3	0	0	0	0	0	0	0	0	0	0	0	0	0	0	0	0	0	1	0	0	0	0	0	AC	A	20.7	n	14800	37.8	8
21	9921	3.25	0	7	0	1	.	.	0	1	0	4	0	0	.	.	0	5	.	.	0	0	0	23	0	3	0	1	0	7	0	0	0	85	.	.	1	25	.	.	0	0	AC	A	5.5	n	3225	38.2	10
21	12861	6.4	0	0	0	0	0	0	0	0	0	0	0	0	0	0	0	0	0	0	0	0	0	0	0	0	0	0	0	0	0	0	0	0	0	0	1	2	0	0	0	0	AA	O	14.1	n	25100	39.8	7.9
21	12921	5	0	0	0	0	0	0	36	0	0	0	0	0	0	2	.	.	1	0	0	0	1	0	1	0	0	0	0	0	0	0	0	0	0	0	1	0	0	0	1	0	AA	A	10.8	n	206775	39.7	8.9
21	14631	5	0	0	0	0	0	0	4	0	2	0	0	0	0	0	.	.	0	0	0	0	0	0	0	0	0	0	0	0	0	0	0	0	0	0	1	1	1	0	0	0	AC	A	10.3	n	20800	36.9	7.7
21	15171	0.81	0	0	0	0	0	0	0	0	0	11	0	0	2	70	.	.	0	0	0	1	0	0	0	0	0	29	0	0	0	54	0	23	0	7	1	12	0	0	0	0	AA	B	12.8	n	2500	36.4	6.7
21	11491	4.76	0	0	3	9	10	12	66	14	0	155	5	28	15	13	.	.	14	61	0	0	60	2	1	59	9	15	108	4	0	111	1	56	13	12	1	20	0	347	4	215	AA	O	17	n	8300	37.3	9.3
21	351	5	1	1	0	0	1	0	61	0	0	0	0	0	.	.	0	0	0	0	1	0	0	0	0	0	5	1	5	2	0	1	1	0	0	0	1	0	44	0	13	0	AA	O	28.2	n	38900	37.6	11.4
22	177	2.2	0	20	0	4	22	7	9	22	0	0	24	15	5	20	.	.	5	89	0	8	0	1	8	254	4	4	16	62	7	39	1	109	0	4	1	3	3	150	4	35	AA	A	19.9	n	75800	37	10
21	1081	5	0	0	0	0	0	0	30	0	0	0	0	0	3	0	.	.	0	0	6	0	4	0	0	0	4	0	1	0	0	0	1	0	0	0	1	0	0	0	0	0	AA	B	34.3	n	76225	38.6	10.4
21	5281	5	0	71	10	26	10	72	31	27	8	22	6	106	6	17	.	.	23	251	4	21	2	29	7	60	4	29	4	74	2	57	1	14	0	10	1	9	2	14	1	6	AA	O	26.3	n	262900	40	9.1
21	10821	0.3	0	0	0	97	0	22	24	48	4	98	6	49	.	.	1	32	0	28	0	9	10	142	1	23	2	34	3	37	2	62	1	24	1	9	1	103	0	12	0	27	AA	AB	3.5	n	2550	37.2	8.8
21	13991	20	2	5	0	0	0	0	122	0	1	0	2	0	.	.	.	.	4	0	0	0	3	0	2	0	1	0	6	0	0	0	1	0	1	0	1	0	0	0	0	0	AA	A	24.2	n	55125	39.5	8
22	6	3.49	0	0	0	0	0	4	5	3	1	6	0	0	.	.	.	.	1	2	0	3	0	6	3	2	0	2	0	10	1	0	1	3	0	0	1	0	2	4	6	6	AS	B	25.6	n	17025	37.5	9.5
21	9841	0.84	0	0	0	40	0	7	0	0	0	13	0	5	0	56	.	.	0	11	0	0	0	0	0	22	0	31	0	14	0	0	1	0	0	0	1	31	0	14	0	0	AA	O	16.1	n	4350	36.1	8.3
21	2011	2.43	0	0	1	0	0	0	157	0	0	0	0	0	.	.	67	36	0	0	0	0	1	0	11	0	209	0	26	0	2	0	2	0	0	0	1	0	2	0	2	0	AA	O	18.3	n	70900	39.9	9.8
21	3231	5	3	37	5	40	3	11	155	216	6	19	0	11	0	0	.	.	0	14	7	143	0	0	0	5	8	104	0	16	0	0	2	23	0	0	1	28	78	129	14	50	AA	O	29	n	189500	38.7	11
21	10671	7.4	0	0	18	0	2	13	9	0	0	0	2	8	0	0	.	.	0	0	0	0	0	0	0	0	2	0	2	0	0	23	2	19	0	33	1	6	0	0	0	0	AA	O	15.7	n	70400	38.5	8.4
21	13421	5.2	0	4	2	140	0	2	100	5	2	84	0	3	.	.	2	282	0	2	0	3	1	412	0	1	2	18	0	4	0	5	2	13	0	0	1	7	0	18	0	7	AA	B	0.8	n	13800	37.2	12.1
21	3321	1.12	0	0	1	0	.	.	135	2	0	0	3	0	.	.	0	0	.	.	0	0	0	0	1	0	0	0	52	3	1	0	2	0	.	.	1	0	.	.	1	0	AA	B	21	n	34375	37	8.2
21	3471	8.22	2	0	2	1	0	0	4	0	3	0	0	0	0	0	.	.	0	0	0	0	0	1	0	0	0	0	2	0	0	0	2	6	1	2	1	5	1	0	5	1	AC	O	5.9	n	10300	39.9	7.5
22	165	17.16	0	0	1	0	0	0	74	4	0	0	0	0	48	5	.	.	0	0	0	0	0	0	3	1	3	4	0	0	0	0	3	0	2	0	1	3	0	0	2	0	AA	O	47.2	y	174450	37.2	10.9
21	991	5	9	0	14	3	2	0	1419	1	12	11	4	1	17	3	.	.	1	4	2	1	11	1	3	1	3	0	17	1	1	0	3	0	1	0	1	12	14	1	35	0	AA	B	2.3	n	778400	40.4	7.7
22	528	5	0	0	0	0	0	0	154	3	0	0	1	3	17	0	.	.	0	0	1	0	3	0	0	0	0	0	2	0	0	0	3	3	0	0	1	0	4	0	4	0	AA	O	31.9	n	239150	39.3	10.2
21	3781	20	1	0	0	0	2	0	293	2	4	0	3	0	.	.	.	.	.	.	0	0	4	0	0	0	0	0	1	0	0	0	3	0	2	0	1	0	8	0	3	0	AA	AB	43.3	n	109925	37.6	11.7
21	4601	15	0	0	0	0	0	14	26	0	0	4	0	0	0	0	.	.	0	3	0	0	0	38	0	2	0	0	1	11	0	63	3	1	0	1	1	3	3	0	4	0	AA	AB	29.4	n	55075	37.5	9.5
21	11491	2.91	0	0	14	6	0	2	0	0	0	0	0	15	0	0	.	.	0	0	0	0	1	6	0	0	0	2	0	20	0	0	3	0	1	0	1	7	0	0	0	0	AA	O	16.4	n	6225	36.1	6.6
21	18411	14.4	0	0	7	0	2	0	595	4	0	0	0	0	3	0	.	.	0	0	1	0	0	0	0	0	43	1	4	0	0	0	6	0	0	0	1	0	0	0	3	0	AA	O	5.3	n	42250	37.6	11.5
21	16811	20	8	0	7	37	0	0	265	0	1	12	2	1	26	0	.	.	0	0	2	2	4	2	0	0	40	53	30	0	0	0	6	0	0	0	1	1	4	0	7	0	AA	AB	9.5	n	51975	37.5	10
22	455	9.5	1	0	2	0	.	.	99	1	0	0	10	2	18	1	.	.	0	0	0	0	17	1	1	0	26	1	2	1	1	0	6	0	0	0	1	0	0	0	19	0	AA	O	33	n	32950	38.3	9.4
22	28	6.3	8	0	0	0	0	0	0	0	0	0	0	0	0	0	.	.	0	0	914	2874	0	1	0	0	0	0	0	3	7	1	6	0	0	0	1	0	1	1	7	0	AA	B	53.1	n	88525	38.8	6.8
22	380	20	1	1	0	0	.	.	58	2	0	0	0	0	.	.	.	.	0	0	0	0	0	0	0	0	0	0	0	0	0	0	6	6	0	0	1	1	1	0	0	0	AA	A	50.9	y	313000	39.5	9.8
22	461	10.95	4	0	1	0	.	.	74	0	0	0	1	0	27	0	.	.	3	0	8	0	2	0	6	0	45	0	6	0	1	0	7	5	2	3	1	0	0	0	0	0	AS	O	53.3	n	87550	39.1	8.3
22	319	7.27	0	0	14	2	0	0	3	0	2	0	5	0	27	1	.	.	0	0	1	2	1	0	10	0	10	1	9	0	27	0	7	0	0	0	1	0	0	0	0	0	AA	O	49.6	n	2350	39.8	8.8
22	205	16.88	2	4	4	7	0	0	302	1	0	0	0	0	15	23	.	.	0	0	0	4	5	3	25	0	3	0	0	3	23	0	7	0	0	2	1	1	1	0	0	1	AA	A	41.4	n	23300	39.5	10
21	8391	7.7	0	0	6	0	5	0	24	0	4	0	0	0	6	0	.	.	0	0	0	0	1	0	2	0	3	0	9	0	0	0	7	0	2	0	1	0	18	0	5	0	AA	B	31.6	y	34475	39	4.6
22	258	17	2	0	8	4	3	0	43	0	2	0	0	0	0	0	.	.	0	0	0	0	9	3	1	0	1	4	2	9	4	2	7	0	0	0	1	0	0	0	3	0	AC	B	50.7	n	375075	39.7	9.1
22	41	18.33	6	2	2	10	9	38	4	2	2	10	0	8	0	0			4	18	2	5	7	25	2	27	0	6	3	14	2	41	7	10	3	13	1	10	0	0	0	0	AA	A	40.6	n	30625	38.5	8.1
21	2891	5	0	0	0	0	0	0	80	0	0	0	0	0	.	.	.	.	0	0	0	0	1	0	0	0	0	0	4	0	9	2	7	0	0	0	1	0	8	0	73	0	AA	B	30.7	n	55400	39.8	10.1
21	11101	0.8	0	0	0	0	0	0	2	0	0	0	0	0	0	0	.	.	0	0	0	0	0	0	0	0	0	0	0	0	0	0	7	0	0	0	1	0	0	0	0	0	AA	B	16.8	n	15850	38.1	10.6
21	5091	11	0	0	0	0	.	.	162	0	0	0	2	1	0	0	.	.	0	0	4	0	25	5	2	0	170	0	2	0	2	0	8	0	0	0	1	0	1	0	32	0	AA	O	5.4	n	8850	39.2	10.9
21	341	20	0	0	1	1	0	0	78	0	0	0	0	0	3	0	.	.	3	2	3	0	0	0	6	0	62	0	0	0	0	0	8	18	0	0	1	0	1	0	0	0	AA	B	16.4	n	67950	38.2	8.9
21	661	2.4	0	0	10	0	28	13	98	3	3	8	13	23	2	0	.	.	1	5	0	3	2	4	40	8	33	7	1	2	2	3	9	7	1	16	1	1	5	1	7	3	AA	B	12.7	n	144400	40.1	9.4
21	3661	5	0	0	0	0	1	0	326	4	0	1	1	1	0	0	.	.	0	0	0	0	1	0	1	2	1	1	1	0	2	4	9	4	0	0	1	1	4	13	0	0	AA	B	30	n	172950	39.9	9.2
22	426	2.9	0	0	1	29	1	0	7	2	0	16	1	0	28	3	.	.	4	4	0	1	0	0	1	1	0	12	0	0	1	0	9	28	0	0	1	0	0	0	7	0	AA	A	12.3	n	36550	39.4	10.4
22	202	4.61	3	10	0	2	0	1	8	3	0	5	1	4	0	20			0	2	1	5	3	47	1	2	0	2	0	11	0	4	10	7	3	0	1	1	0	6	0	2	AA	O	28.2	n	7450	36.4	.
22	427	1.96	0	0	0	0	0	0	0	0	0	0	0	0	0	0	.	.	0	0	0	0	0	0	0	0	0	0	0	0	0	0	10	0	0	0	1	0	0	0	0	0	AA	O	50.5	n	12250	37.8	9.8
21	4741	20	1	81	0	80	8	175	96	12	0	26	2	148	0	105	.	.	6	219	2	70	6	160	3	257	2	63	5	202	2	594	11	212	4	236	1	102	198	54	199	49	AA	O	38.6	n	164350	36.5	13.8
22	519	6.5	0	0	1	4	2	13	10	3	2	2	0	44	0	0	.	.	0	134	0	0	0	231	5	252	0	0	0	76	0	16	11	61	0	1	1	69	0	0	0	0	AA	B	45.2	n	38925	38.7	7.7
21	12811	20	6	7	0	1	0	1	21	9	0	1	0	0	.	.	17	34	1	0	0	0	0	1	0	0	20	4	12	11	1	0	12	3	1	0	1	0	14	3	5	0	AA		6	n	16350	37.3	8
21	13631	2.4	0	0	5	7	0	0	36	21	2	17	2	17	.	.	.	.	3	285	1	13	16	42	0	40	5	29	0	4	0	39	12	4	0	23	1	19	0	0	7	6	AA	A	13.8	n	26800	38.1	9.4
21	3811	11.11	0	5	2	0	0	0	131	0	7	0	0	0	6	0	.	.	1	0	1	0	8	0	4	0	55	0	1	0	2	0	13	0	3	0	1	0	0	0	0	0	AA	O	32.5	n	135475	39.7	7.6
22	528	10.3	0	3	0	0	3	0	252	14	0	0	8	1	.	.	2	5	5	1	1	2	3	11	4	1	92	2	8	3	4	0	14	12	0	8	1	9	16	0	8	0	AA	O	44.9	n	156850	37.6	9.5
21	4091	5	0	0	2	0	.	.	521	26	0	0	3	2	16	17	.	.	0	0	0	0	1	0	5	0	89	7	21	1	1	0	14	0	3	1	1	0	8	4	5	0	AA	O	7.5	n	33475	37.9	10.2
22	41	20	1	0	6	0	0	0	246	0	3	0	0	0	10	0	.	.	3	1	0	0	8	0	7	0	4	0	5	0	10	0	14	2	0	2	1	0	13	0	3	0	AA	A	37.8	n	143475	40.3	9.1
21	2101	5	0	0	8	23	2	3	343	0	2	6	13	31	.	.	1	23	11	103	2	0	11	9	8	118	55	0	0	4	24	113	15	141	16	124	1	38	1	20	4	17	AA	B	23.6	n	58025	39.9	11.3
22	165	20	3	0	11	0	11	5	145	0	2	0	13	0	.	.	.	.	1	0	2	0	5	0	10	0	10	0	0	0	8	0	16	0	2	0	1	0	0	0	0	0	AA	O	23.5	n	92100	40.3	9
21	1061	20	1	0	3	0	3	0	24	0	0	0	11	0	11	0	.	.	4	0	3	0	5	0	0	0	2	0	17	0	6	0	16	0	3	1	1	0	10	0	6	0	AC	O	1.6	n	11725	38.8	8.8
21	8701	20	3	0	0	0	.	.	230	0	3	0	0	0	.	.	0	0	.	.	0	0	1	0	0	0	12	0	14	0	.	.	17	0	.	.	1	0	.	.	0	0	AA	B	10.4	n	24075	37.3	12.5
21	7221	13.81	1	3	15	0	19	1	124	1	2	0	16	0	.	.	3	2	.	.	2	0	8	3	22	1	41	1	1	6	19	6	18	8	.	.	1	0	.	.	1	4	AA	B	12.8	n	161250	38.2	7
22	202	5.3	0	0	0	0	2	0	2	0	1	0	3	5	2	0	.	.	2	1	2	1	0	0	7	1	3	0	19	0	1	0	19	3	0	0	1	2	4	0	1	0	AA	O	40.6	n	66800	40.3	9.1
22	59	4	3	15	16	7	27	0	77	2	1	14	5	0	7	31	.	.	0	1	26	0	29	8	8	0	26	0	17	7	28	1	20	5	0	0	1	0	3	0	4	3	AA	A	13.7	n	23775	38.9	9.1
21	4041	7.07	0	0	18	0	2	78	131	0	0	33	0	24	0	0	.	.	0	7	0	0	0	44	32	0	20	0	0	33	19	0	20	7	0	0	1	0	0	0	0	0	AA	AB	29.9	n	90950	37.7	9.1
21	8851	5	0	42	2	21	.	.	17	16	0	5	1	12	0	13	0	6	2	3	0	8	0	2	13	15	4	32	4	11	12	3	20	4	3	13	1	14	4	23	2	3	AA	B	9.1	n	50700	39.4	6.3
22	370	20	4	0	64	0	.	.	345	0	72	0	30	0	39	1	.	.	44	0	217	0	83	0	52	0	193	0	12	0	66	0	22	0	9	0	1	0	7	0	22	0	AA	O	25.7	n	352575	39.1	9.4
21	7821	20	0	0	7	5	15	1	223	14	14	42	3	0	.	.	2	0	0	1	0	0	3	1	27	1	32	2	1	8	21	2	24	2	0	0	1	0	10	0	5	0	AA	O	10.2	n	17325	39.1	8.2
22	531	2.73	0	0	26	0	0	0	10	1	0	0	39	0	31	0	.	.	13	2	0	0	14	0	34	0	0	0	15	0	29	0	24	0	1	0	1	0	3	0	6	0	AA	A	41.7	n	12975	39.8	10.9
21	15401	5.47	1	245	7	21	13	4	87	62	0	28	1	16	0	338	.	.	1	22	1	133	0	2	0	27	19	27	1	23	3	21	26	0	2	17	1	30	2	39	4	123	AA	B	5.7	n	63175	37.8	9.2
22	494	5	0	5	21	7	.	.	292	2	2	2	23	1	.	.	3	15	6	18	2	6	11	9	19	9	12	20	18	17	24	1	26	14	0	19	1	11	7	2	5	0	AA	A	47	n	125300	38.2	11.7
21	572	5	17	0	8	0	28	9	64	0	13	0	15	1	102	2	.	.	26	3	7	0	36	19	15	5	484	0	43	4	23	7	30	5	0	5	1	0	0	0	6	2	AA	O	16.2	y	76550	39.6	4.9
21	3301	8.5	3	0	22	0	9	0	337	0	1	0	4	0	.	.	0	0	0	0	0	0	5	0	7	1	97	0	12	0	5	0	30	0	2	0	1	0	7	3	5	0	AA	B	18.5	n	9775	37	9.4
21	5381	5	0	0	11	0	2	0	335	2	0	0	0	0	2	0	.	.	0	0	4	0	0	0	0	0	66	0	0	0	0	0	31	2	0	13	1	49	0	59	0	72	AA	A	26.5	y	71875	38.7	9.5
22	480	7.74	1	0	1	0	1	0	10	0	0	0	1	0	0	0	.	.	0	0	0	1	0	0	0	0	0	0	0	0	0	0	32	1	0	0	1	1	0	2	0	0	AA	A	25	n	97650	40.4	8.4
21	13421	5	3	0	0	0	4	0	231	0	5	0	1	0	1	0	.	.	0	0	0	0	15	2	0	0	137	0	6	0	0	0	33	0	7	0	1	0	5	0	73	0	AA	B	13.2	n	307625	36.3	9.4
21	2201	9.69	3	17	18	0	24	4	127	2	1	0	29	0	.	.	1	1	3	0	0	0	3	2	38	0	16	1	7	2	21	5	34	6	4	5	1	0	0	1	4	3	AA	O	21.1	n	10725	39.7	7.5
22	365	13.19	4	73	3	3	2	1	42	12	5	56	12	0	6	26	.	.	0	1	13	43	16	41	3	0	5	16	2	0	0	0	36	5	0	1	1	0	3	2	4	13	AA	A	40.6	n	14300	37.5	11.4
22	11	8.2	2	0	5	10	3	15	37	0	5	14	1	5	3	0	.	.	3	6	5	0	0	14	0	0	0	33	7	10	18	9	37	0	1	1	1	2	0	0	1	7	AC	O	8.2	n	98325	38.9	8.4
21	15691	19.16	8	0	19	30	2	1	814	0	30	1	1	0	3	0	2	0	0	0	10	27	4	9	11	1	1	4	2	4	0	0	39	11	1	0	1	0	0	0	35	49	AA	A	8.1	n	171175	39.8	7.9
21	7371	3.37	0	0	0	0	0	0	0	0	0	0	0	0	0	0	.	.	0	0	0	0	0	0	0	0	25	0	0	0	79	0	40	0	0	0	1	0	125	0	26	0	AA	O	25	n	31200	37.7	9.8
21	7761	1.56	0	18	0	13	0	5	74	4	0	44	1	7	.	.	0	18	0	1	0	25	0	11	0	0	9	6	0	13	1	17	41	28	0	5	1	5	0	1	12	6	AC	O	14.1	n	8800	39.2	11.1
21	2121	6	0	0	1	0	.	.	366	8	0	0	18	0	173	9	.	.	2	1	5	0	1	0	0	0	0	0	0	0	11	0	41	158	5	2	1	0	103	5	155	2	AA	A	14.7	n	64750	38.3	8.3
21	8131	3.5	0	0	0	0	.	.	315	3	0	0	1	0	0	0	.	.	0	0	2	0	0	0	0	0	2	1	0	0	0	0	43	0	0	0	1	0	0	0	0	0	AA	O	2.5	n	3850	36.3	7.1
22	249	4.94	4	2	27	1	35	0	119	2	2	0	31	0	1	0	.	.	4	0	4	0	1	0	34	5	13	5	4	2	39	1	45	7	1	0	1	0	4	4	3	1	AA	A	42	n	162950	37.5	8.7
22	321	20	0	0	1	0	1	0	229	0	5	1	12	0	10	0	.	.	1	0	0	0	0	0	2	0	4	6	0	0	0	0	46	1	1	0	1	0	0	0	10	0	AA	O	31.5	n	9225	38	10.8
21	3481	5.4	12	11	0	29	0	33	163	0	0	23	13	134	37	0	.	.	0	0	0	31	0	104	15	40	116	59	28	378	6	19	47	23	3	33	1	40	69	9	40	5	AC	O	16.3	n	166075	37.8	10
22	419	5	0	79	5	1	10	4	614	0	12	0	3	16	1	24	.	.	2	10	1	29	2	0	23	0	13	21	1	0	2	19	49	0	1	8	1	11	0	12	1	11	AA	B	47.1	n	89100	36.8	11.8
21	7691	2.58	0	0	2	15	24	0	32	0	1	8	25	0	0	0	.	.	1	0	0	0	0	14	37	0	6	5	13	0	31	0	49	0	0	0	1	0	4	0	0	0	AA	A	24.6	n	82550	39.6	9.1
22	297	20	1	0	35	9	17	6	253	1	8	0	0	0	26	0	.	.	1	2	2	4	9	2	23	9	73	0	39	3	5	0	52	3	5	0	1	0	51	1	8	0	AA	O	32.7	n	33675	39.5	11.1
22	326	2	0	32	2	5	.	.	66	17	1	34	0	0	26	63	.	.	0	0	2	53	0	0	42	3	70	14	1	0	14	6	52	66	4	2	1	0	0	3	1	0	AA	O	56.3	n	25475	38.8	16
21	2141	7.89	11	5	3	1	.	.	215	0	0	0	8	0	.	.	4	1	.	.	6	3	0	0	7	1	18	1	3	5	6	4	53	6	.	.	1	23	0	0	4	0	AA	O	25.3	n	6825	40.3	8.3
21	2891	5	0	0	3	0	5	0	9	0	1	0	15	0	0	0	.	.	9	1	0	0	0	0	10	2	0	0	0	0	11	0	54	0	88	30	1	0	0	0	3	0	AA	B	33.7	n	246900	40	10.9
21	18351	20	21	35	0	0	0	0	41	0	0	0	2	7	.	.	.	.	1	0	0	0	0	0	1	4	3	0	34	10	0	10	60	0	0	0	1	3	14	32	1	0	AS	A	4.9	n	14150	37.3	10.2
21	341	1	0	0	0	0	0	0	7	0	0	0	1	0	0	0	.	.	1	0	0	0	1	0	2	0	2	0	2	0	0	0	60	0	2	0	1	0	100	0	23	0	AA	B	42.5	n	7350	39.5	10.8
21	4791	18.2	1	8	0	0	.	.	639	4	2	0	12	0	.	.	1	0	.	.	3	1	0	0	14	0	144	1	10	0	5	0	61	3	.	.	1	0	.	.	1	0	AA	O	18.9	n	93550	38.1	10.8
22	367	6.1	11	1	29	0	24	0	229	0	4	0	0	0	23	0	.	.	5	0	7	0	18	0	34	0	24	0	16	0	31	0	73	1	4	0	1	0	7	0	0	0	AA	A	37	n	26450	39.1	10
22	69	20	1	0	32	0	31	0	1	0	0	0	9	2	10	0	.	.	3	0	6	0	4	0	68	0	8	0	11	1	90	1	75	4	6	0	1	0	0	1	1	0	AA	O	24	n	56575	39.9	11.2
21	721	5.66	5	4	0	1	0	0	180	22	1	0	1	0	2	22	.	.	1	5	6	85	0	3	2	1	1	20	0	0	2	25	75	314	0	101	1	36	16	13	2	4	AA	A	39.3	n	82250	38.1	11.7
21	4161	5	0	0	4	0	0	0	455	0	2	0	5	0	.	.	1	0	0	0	24	0	0	0	12	0	50	0	5	0	2	0	78	0	1	0	1	0	0	0	1	0	AA	AB	16	n	287425	37.6	10.7
22	355	3.77	6	11	11	17	.	.	3	2	2	3	26	84	.	.	2	6	.	.	0	7	7	15	1	7	0	7	2	25	2	26	79	1	.	.	1	31	.	.	6	2	AA	B	41.2	n	9050	37.4	7.2
21	3641	5.11	0	0	0	0	.	.	3	0	0	0	0	0	3	0	.	.	7	0	0	0	114	126	0	0	0	0	61	15	1	0	79	9	0	0	1	0	5	0	0	0	AA	B	5.9	n	56250	40.3	11.5
22	224	20	0	0	5	0	0	0	32	0	0	0	0	0	21	0	.	.	5	0	0	0	0	0	6	0	14	0	0	0	9	0	91	0	2	0	1	0	3	0	0	0	AA	O	26.4	n	21300	40.2	10.7
22	12	20	15	1	74	0	0	0	1101	0	0	0	11	1	1175	0	.	.	35	0	36	0	11	1	105	0	351	0	11	4	62	0	110	0	1	0	1	0	46	1	1	0	AA	O	42.3	n	105275	37.9	7.9
22	241	7.5	0	0	40	0	4	34	481	0	5	0	25	30	3	0	.	.	0	0	0	0	5	20	56	0	326	0	13	0	27	0	111	0	1	0	1	0	123	0	160	0	AA	A	58.2	n	26775	37.2	12
22	558	20	0	0	31	0	6	0	439	0	3	0	1	0	5	0	.	.	2	0	0	0	0	0	6	0	17	0	0	0	5	0	117	0	0	0	1	0	3	0	1	0	AA	AB	26.9	n	58500	37.9	10.7
22	70	5	4	9	24	2	7	0	119	0	2	8	13	0	0	2	.	.	0	14	0	5	8	1	36	2	1	0	2	0	49	0	124	0	10	3	1	6	87	1	102	0	AA	O	52.8	n	107775	39.3	11.1
21	14701	7.4	11	2	0	0	0	0	110	0	0	0	1	0	0	0	.	.	0	0	0	0	1	2	1	0	0	0	23	0	4	5	130	138	3	7	1	1	1	1	30	6	AA	A	12	n	38375	39.2	10.2
22	451	20	1	0	0	0	6	0	512	0	0	0	0	0	168	0	.	.	0	0	0	0	8	0	3	0	478	0	1	0	2	0	131	0	0	0	1	0	1	0	0	0	AA	B	45.7	n	54275	36.5	9.4
21	3361	16.4	0	0	4	0	14	0	170	0	5	0	5	0	.	.	.	.	3	0	0	0	3	0	11	0	5	0	18	0	10	0	132	0	5	0	1	0	1	0	0	1	AA	AB	32.5	n	13200	39.9	9.5
22	380	9.09	0	0	0	0	99	0	344	0	0	0	113	0	11	0	.	.	0	0	0	0	0	0	132	0	0	0	0	0	130	0	134	1	2	0	1	0	1	0	0	0	AA	A	37.9	n	106075	39.4	11
22	146	20	0	0	30	0	23	0	337	0	4	0	67	0	17	0	.	.	2	0	0	0	0	0	28	0	36	0	4	0	42	0	148	0	7	0	1	0	14	0	33	0	AA	O	41.4	n	84900	39.3	8
22	207	12.13	0	0	65	0	98	0	10	14	3	0	52	0	3	28	.	.	0	0	0	0	4	0	40	0	19	0	6	0	57	0	149	0	0	0	1	0	7	0	0	0	AA	A	19.4	n	62375	38.8	6.7
22	59	5	23	3	8	0	.	.	691	2	2	0	40	2	57	2	.	.	4	3	28	0	14	0	47	1	126	9	8	4	33	0	169	8	0	0	1	0	0	0	1	0	AA	A	33.7	n	93125	39.6	6.9
22	53	9.9	9	0	49	0	37	2	640	2	0	0	77	3	40	1	.	.	2	6	2	0	24	12	115	9	40	0	36	1	81	7	214	7	16	3	1	1	34	2	31	0	AA	O	34.2	n	59550	40.7	13.5
22	67	2.32	0	0	71	0	.	.	0	1	0	1	143	7	2	5	.	.	14	29	0	0	52	3	101	7	0	0	15	5	118	3	233	0	0	0	1	6	1	2	0	0	AA	O	30.1	n	197000	37.7
22	518	20	3	1	82	1	80	0	835	14	1	0	166	0	30	1	.	.	0	0	2	0	0	0	98	1	64	0	1	0	80	0	240	1	1	0	1	0	5	0	0	0	AA	B	37.3	n	54000	39.2	12
22	25	20	1	0	72	1	159	7	1	0	2	0	557	5	49	6	.	.	6	8	2	2	3	0	174	1	77	0	4	8	298	1	580	1	1	0	1	0	31	1	37	1	AA	O	32.2	n	138925	39.8	7.9
21	13901	20	0	0	0	0	0	0	26	0	2	0	0	8	0	0	.	.	0	0	0	0	0	0	0	0	41	15	2	10	0	32	0	17	0	35	2	88	0	6	8	147	AA	O	14	n	34150	37.4	8.1
21	8051	5.73	0	0	1	0	0	0	0	0	0	0	0	0	0	0	0	0	0	0	0	0	0	0	1	1	36	0	0	0	0	0	0	0	0	0	2	0	2	0	0	0	AA	A	19	n	67050	39	11.4
22	226	1.35	3	0	0	0	.	.	139	3	0	0	2	0	0	0	.	.	0	0	0	0	0	0	1	0	35	19	0	0	5	4	0	0	2	9	2	4	1	0	0	0	AA	O	36.6	n	81950	39.4	9.7
21	6281	5	0	0	2	0	6	25	152	0	6	15	2	41	0	0	.	.	2	10	0	0	3	36	8	39	32	0	4	1	0	0	0	0	0	0	2	0	0	0	0	0	AA	O	25.9	n	267000	37.8	9.1
22	11	3.63	0	0	0	0	0	0	5	0	0	0	0	0	0	0	.	.	1	0	0	0	0	0	0	0	20	0	7	0	1	0	0	0	0	0	2	0	0	0	0	0	AC	O	52	n	24725	38	8.8
22	5	2.68	3	2	3	16	0	0	15	7	0	0	4	4	2	9			0	7	3	15	5	12	0	4	7	16	0	0	0	2	0	3	3	1	2	0	0	3	0	3	AA		30.1	n	32950	38.6	7.5
21	481	17.71	0	0	0	0	0	5	39	4	0	1	0	1	0	0	.	.	0	1	0	0	1	6	0	0	4	3	1	9	0	0	0	0	3	0	2	1	2	0	0	0	AA	B	16.7	n	63275	39.7	8.2
22	523	20	2	17	0	34	0	90	76	5	0	8	2	11	1	12	.	.	0	19	0	21	2	256	0	12	3	16	0	9	0	3	0	4	0	0	2	0	2	0	0	10	AA	O	41.2	n	9000	37.4	12.1
21	4401	5	0	0	4	1	.	.	3	1	0	0	0	0	43	56	.	.	0	0	0	0	2	4	1	0	2	0	3	1	0	0	0	0	0	0	2	1	0	0	37	4	AA	B	7.3	y	13000	36.4	4.3
21	14381	4.6	0	33	0	5	0	0	0	3	1	10	0	0	0	39	.	.	0	0	0	5	0	6	0	0	2	11	3	4	0	0	0	0	0	0	2	0	0	0	1	5	AC	A	13.5	n	24800	39.4	7.6
22	209	2.64	3	194	2	26	.	.	19	51	0	15	1	27	1	75	0	10	0	9	0	45	0	27	1	15	1	69	3	11	0	20	0	48	0	19	2	15	1	45	0	45	AC	B	49.9	n	14175	39.1	11.5
21	14631	0.99	0	115	0	2	0	0	0	26	0	0	0	0	0	16	.	.	0	0	0	2	0	0	0	23	1	11	1	0	0	24	0	22	0	18	2	58	1	18	0	19	AC	A	9.5	n	13950	39	8.9
22	10	2.91	0	8	2	1	0	0	16	0	0	0	0	2	.	.	1	2	.	.	0	2	0	1	0	0	0	2	0	0	2	0	0	3	.	.	2	0	.	.	0	2	AA	O	52.5	n	12675	38.2	8.4
22	32	4.5	3	2	0	2	0	0	0	3	0	7	0	4	2	3			0	2	0	5	0	0	2	1	0	4	0	3	0	0	0	2	1	3	2	1	0	3	0	2	AA	B	17.7	n	2400	37.3	9.2
22	258	1.88	0	10	0	7	0	15	5	4	0	0	0	6	.	.			0	16	0	8	0	44	0	20	0	0	0	12	4	12	0	0	0	5	2	17	0	16	0	4	AC	B	31.2	n	19675	36.7	6
21	661	0.68	0	0	0	0	.	.	8	0	0	0	2	0	.	.	0	0	.	.	0	0	0	0	1	0	0	0	0	0	0	0	0	6	.	.	2	0	.	.	0	0	AA	B	27.5	n	47225	39.7	7.9
21	2141	5	0	117	0	4	2	119	34	85	0	3	15	130	14	108	.	.	0	5	4	89	6	34	5	65	0	46	10	53	0	21	0	0	0	2	2	7	2	11	4	4	AA	O	33.8	n	33225	36.5	10.1
21	3701	8.29	0	0	2	0	0	0	8	0	0	0	1	0	.	.	1	0	0	0	0	0	0	0	0	0	0	0	3	0	0	0	0	0	2	0	2	0	1	6	0	0	AS	B	19.2	n	3275	37.8	9.5
21	6071	20	1	0	0	0	0	3	331	0	0	0	0	0	0	0	.	.	0	0	28	0	0	0	2	0	0	0	0	2	0	0	0	0	0	0	2	0	8	0	2	0	AC	A	34.8	n	2275	37.2	10.8
21	10231	10.71	1	13	2	4	1	2	2	116	0	0	0	0	4	22	.	.	0	0	0	0	0	0	0	8	0	0	0	1	0	0	0	0	1	0	2	0	0	10	0	3	AA	A	14.6	n	147400	40.3	7.1
21	11771	2.56	0	0	0	2	0	106	0	0	0	12	0	44	0	0	.	.	0	16	0	18	0	72	0	52	0	1	4	49	0	0	0	0	0	26	2	41	0	8	0	0	AA	O	18.4	n	28450	38.7	9.4
21	13141	3.36	0	156	0	0	0	30	6	0	0	0	0	14	0	0	.	.	1	0	0	0	0	0	0	24	0	0	0	7	0	0	0	10	0	9	2	4	0	11	0	51	AA	O	12.9	n	87500	38.5	10.3
21	15871	3.84	0	87	1	2	6	19	1	1	0	0	1	37	0	36	.	.	3	8	0	0	1	13	17	19	0	0	0	22	10	7	0	54	1	30	2	4	0	5	1	0	AA	B	20.1	y	27100	38.6	4.9
21	171	6.1	0	0	0	0	0	0	55	0	0	1	2	0	.	.	0	0	0	0	0	0	0	0	2	1	46	1	6	1	0	0	1	0	0	0	2	12	2	0	4	0	AA	O	28.3	n	40000	40.1	10.4
22	11	20	3	0	1	0	0	0	357	0	0	0	1	0	0	0	.	.	0	0	1	0	0	0	1	0	38	0	0	0	0	0	1	0	0	0	2	0	30	0	3	0	AC	O	16.6	n	69175	40.4	6.7
21	5351	3.8	0	0	0	0	0	0	1	0	0	0	0	0	0	0	.	.	0	0	0	0	0	0	0	0	0	0	0	0	0	0	1	0	0	0	2	5	0	0	0	0	AA	A	29.3	n	29175	40.6	8.3
21	6211	11.9	0	0	0	0	0	0	7	0	0	0	0	0	2	0	.	.	0	0	0	0	1	0	0	0	0	0	0	0	0	0	1	0	0	0	2	0	0	0	0	0	AC	AB	35.5	n	25350	38.4	13.6
22	87	5.15	0	0	14	0	.	.	260	0	0	0	2	0	14	0	.	.	1	4	0	0	3	0	24	0	29	0	0	0	22	1	2	0	1	0	2	0	0	0	0	0	AA	A	28.1	y	291475	40.9	8.6
21	12061	11.7	2	243	4	61	2	258	133	6	0	17	2	320	3	263	.	.	4	82	1	62	5	178	2	20	10	48	1	283	2	75	2	65	0	214	2	172	77	43	50	167	AA	O	28.1	n	48375	40.2	10.9
21	4201	5	0	0	0	0	4	0	3	0	3	0	0	0	.	.	.	.	1	0	0	0	0	0	0	0	9	0	3	0	0	0	2	0	3	0	2	0	0	0	0	0	AA	A	29.8	n	110775	39.8	10
21	1081	1.3	1	0	1	0	0	0	0	0	0	0	3	0	0	0	.	.	2	1	0	0	1	0	4	1	2	0	0	0	0	0	2	1	1	4	2	0	4	1	1	0	AA	B	34.9	n	52800	39.7	9.2
22	431	20	8	5	32	5	28	23	102	1	2	0	2	15	3	3	.	.	2	10	2	0	15	90	5	15	0	4	6	56	4	3	2	21	2	34	2	9	0	0	6	9	AA	AB	38.3	n	55000	38.2	7.6
22	561	3.27	0	0	0	0	1	0	3	0	0	0	1	0	1	0	.	.	2	0	0	0	0	0	0	0	0	1	0	0	0	0	2	0	0	0	2	0	1	0	0	0	AA	B	19.4	n	9775	39.5	8.3
21	12351	2.1	0	0	0	0	0	0	16	0	0	0	0	0	0	0	.	.	2	0	0	0	0	0	0	0	0	0	0	0	0	0	2	0	1	0	2	0	1	0	0	0	AA	O	16.6	n	31425	40.1	8.1
21	14561	1.2	0	0	0	2	2	0	0	0	2	0	1	0	0	0	.	.	2	5	0	0	0	0	0	0	0	0	0	0	0	0	2	0	1	0	2	5	0	0	0	0	AA	O	22.7	n	8625	38.2	8.3
21	4951	2.6	3	2	2	1	2	15	4	13	2	79	2	12	0	3	3	148	0	43	0	4	2	49	0	21	95	43	0	4	1	19	3	22	0	2	2	7	0	6	0	11	AA	AB	26.2	n	49650	40.2	8.3
22	233	20	0	0	3	2	5	1	34	0	0	0	3	2	41	2	.	.	1	0	0	0	3	0	14	1	64	0	7	5	2	0	3	0	0	0	2	0	0	0	0	0	AA	O	9.1	n	19975	36.8	10.3
21	1511	5.3	0	22	8	0	.	.	207	3	5	0	9	3	18	6	.	.	0	0	0	18	0	56	0	0	53	1	4	43	0	0	3	1	0	0	2	11	1	1	0	0	AA	A	11.6	n	9075	38.6	8.5
21	5401	4.76	3	0	0	0	0	0	55	2	0	0	0	0	.	.	1	0	0	0	3	0	0	0	0	0	42	0	0	0	0	0	3	0	1	0	2	0	0	0	0	0	AA	A	15.9	n	71825	38.3	8.7
21	19231	1.2	0	0	0	0	0	0	130	0	0	0	0	0	0	0	.	.	0	0	0	0	0	0	0	0	3	0	0	0	0	0	3	0	1	0	2	0	1	0	0	0	AA	B	4.8	n	64725	37.1	8.3
22	221	6.2	0	0	5	2	0	0	38	0	0	1	7	2	10	2	.	.	7	4	0	3	0	0	2	8	2	1	35	0	2	5	3	1	0	0	2	1	0	2	0	3	AA	O	10.8	n	13350	37.4	8.3
22	6	6.23	0	0	1	0	0	0	71	2	1	0	4	0	13	0	.	.	1	2	0	0	0	0	2	0	0	0	12	0	1	0	3	0	1	0	2	0	16	0	12	0	AS	B	46.1	n	34875	39.5	10.2
22	9	1.6	0	82	0	0	6	62	317	3	0	7	13	150	4	9	.	.	20	980	0	0	0	0	9	181	0	1	0	1	0	125	3	374	2	324	2	212	18	81	35	15	AA	A	52	n	80200	37.3	10.9
21	3061	10.4	1	13	1	0	1	0	115	0	1	0	0	0	0	0	.	.	2	1	0	0	0	0	2	0	0	0	5	0	1	0	3	0	0	0	2	0	6	0	4	0	AA	O	32.7	n	111475	37.6	9.1
21	3441	5	0	0	0	0	1	0	216	0	12	0	2	0	6	0	.	.	0	0	0	0	2	0	0	0	0	0	0	0	0	0	3	0	0	0	2	0	1	0	5	0	AA	A	32.9	n	151900	38.8	10.6
21	12651	0.2	3	0	0	0	0	0	32	3	0	0	0	0	.	.	0	0	0	0	0	0	0	0	0	0	0	0	0	0	0	0	3	2	0	0	2	0	0	0	0	0	AA	B	2.9	n	2150	38.7	10.2
21	4311	5.8	0	0	11	0	4	0	227	0	0	0	0	0	4	0	.	.	0	0	0	0	0	0	0	0	105	0	1	0	1	0	4	0	0	0	2	0	8	0	29	0	AA	O	29.5	n	37800	40.6	12
21	5031	5	0	0	5	0	33	0	11	0	0	0	12	0	0	0	.	.	2	0	0	0	0	0	4	0	10	0	8	0	12	0	4	0	0	0	2	0	9	0	0	0	AA	A	29.5	n	122750	38.5	9.4
22	233	5	0	0	0	0	0	0	340	0	6	0	2	5	.	.	0	0	.	.	5	0	1	0	0	0	7	0	0	0	0	0	4	0	.	.	2	0	29	0	0	0	AA	O	36.1	n	129775	37.9	11
21	3081	7.33	0	0	0	0	2	0	147	0	1	0	0	0	3	0	.	.	0	0	0	0	0	0	0	0	3	0	0	0	1	0	4	0	0	0	2	0	0	0	0	0	AA	O	32.1	n	51850	40.4	6.9
22	445	5	7	0	0	0	0	1	31	2	0	0	17	2	13	5			7	2	0	0	0	0	0	0	0	0	4	0	4	6	4	3	0	2	2	3	0	0	0	0	AA	O	24.2	n	11525	39.6	10.6
21	571	4.86	0	0	2	0	0	0	0	0	0	0	0	0	.	.	0	0	0	0	0	0	0	0	0	0	52	0	0	0	0	0	5	0	0	0	2	0	0	0	0	0	AA	O	28.6	n	38925	38.1	8.9
22	567	5	0	0	7	0	6	2	94	0	0	0	0	0	17	1	.	.	2	0	0	0	2	0	0	0	26	1	0	0	0	0	5	0	0	0	2	0	50	0	2	0	AC	O	45.4	n	312350	39.7	10.5
21	8851	5.71	0	0	0	0	0	0	28	0	0	0	0	0	.	.	0	0	.	.	2	0	1	0	0	0	13	0	0	0	0	0	5	0	.	.	2	0	.	.	1	0	AA	B	12.1	n	9700	37.4	5.7
22	163	5	0	0	0	0	0	0	270	12	3	0	0	0	128	27	.	.	0	0	3	9	1	0	0	0	6	2	1	0	0	0	5	1	0	0	2	7	3	0	3	10	AC	A	57.5	n	153925	38.6	11.3
21	821	0.7	0	0	0	0	0	0	0	0	0	0	0	0	8	0	.	.	0	0	0	0	0	0	0	0	0	0	0	0	0	0	5	0	0	0	2	0	2	4	0	0	AS	B	18.2	n	4400	38.1	9.5
21	12151	20	0	28	4	27	7	52	1	26	1	31	23	76	.	.	1	19	4	155	1	52	4	29	2	40	2	24	1	30	6	34	6	28	1	17	2	12	0	1	0	13	AA	O	4.7	n	24975	37.8	7.3
21	4281	.	0	0	0	0	0	0	152	0	0	0	0	0	0	0	.	.	0	0	10	0	0	0	0	0	0	0	0	0	0	0	6	0	0	0	2	0	0	0	1	0	AA	B	29.1	n	78100	40.4	11.9
21	9071	0.4	0	9	0	1	0	5	24	1	1	1	1	3	.	.	0	3	0	4	1	1	2	12	1	4	0	0	0	8	0	8	6	108	1	1	2	4	1	36	1	11	AA	A	6.7	n	5900	37.2	7.5
21	4291	2.03	9	51	5	3	31	2	50	512	1	0	6	1	.	.	1	0	3	0	23	133	25	6	1	0	7	46	36	10	3	0	7	6	6	0	2	0	5	3	22	48	AA	AB	24	n	39800	38.3	8.8
22	71	3.95	0	0	0	0	0	0	40	0	0	0	0	0	2	1	.	.	1	1	0	0	111	0	3	0	0	0	15	0	0	0	7	0	6	0	2	0	25	0	36	2	AA	A	24	n	2575	36.8	9.1
22	135	20	0	0	0	0	7	1	90	0	0	0	10	0	.	.	.	.	0	0	6	0	19	0	3	0	1	0	1	0	11	0	8	0	0	0	2	0	2	0	1	0	AA	O	24.2	n	67675	38.8	8.8
21	1401	5	3	11	1	2	1	1	46	1	0	3	2	4	0	16	0	4	1	12	0	4	1	3	0	32	1	5	1	2	1	3	8	1	0	0	2	0	5	11	17	21	AA	O	21.1	n	130725	39.1	8.8
21	6431	4	0	0	15	78	23	34	32	10	4	28	12	66	.	.	1	8	0	9	2	10	12	50	5	65	4	0	5	108	43	50	9	52	0	11	2	12	12	60	27	68	AA		11.5	n	2700	40.2	10.3
21	13141	2.52	0	0	6	8	.	.	27	123	0	0	35	0	.	.	0	0	.	.	3	0	0	0	17	0	3	0	0	0	7	0	9	0	.	.	2	0	.	.	5	1	AA	O	4.6	n	20525	38.5	12.7
22	139	20	1	9	24	12	15	13	32	1	0	14	1	11	2	1	.	.	0	2	1	3	1	17	1	20	2	11	5	8	9	21	9	53	0	53	2	40	12	12	4	35	AA	AB	37.5	n	33450	38.7	8.4
22	281	5	0	0	0	0	1	0	64	0	0	0	5	0	1	0	.	.	1	5	0	0	1	4	0	0	0	0	1	0	1	1	9	12	0	0	2	8	4	5	9	1	AC	O	36.9	n	40425	39.8	9.2
21	3811	13.79	0	12	1	56	0	0	152	0	3	81	0	0	0	1	.	.	0	5	1	12	0	27	0	15	118	2	0	1	22	15	10	4	5	3	2	25	37	2	24	8	AA	O	31.5	n	111950	39.3	9.7
21	3061	1.57	10	21	6	5	.	.	48	0	1	4	0	2	.	.	2	1	.	.	6	2	2	0	3	3	7	2	1	6	2	0	10	5	.	.	2	2	.	.	0	0	AA	O	24.3	n	24950	39.2	8.4
22	220	20	1	0	2	0	0	0	263	0	0	0	1	0	0	0	.	.	2	1	8	0	0	0	4	0	0	0	0	0	5	0	10	0	0	0	2	0	1	0	7	0	AA	A	30	n	52850	39.1	12
21	551	0.54	1	28	3	469	0	382	38	708	0	20	0	449	47	738	.	.	10	510	0	73	1	134	4	431	4	186	11	624	9	644	11	683	0	2	2	98	5	330	3	229	AA	A	18.1	n	9575	36.9	7.9
21	9691	5	3	70	1	0	19	0	18	25	0	2	0	0	1	12	.	.	22	0	1	12	0	0	2	17	17	4	4	0	2	16	12	9	0	22	2	30	1	48	9	39	AA	A	17.5	n	27000	39.3	7.2
22	13	10.4	0	0	5	9	35	30	156	1	1	1	0	54	23	8	.	.	9	86	0	0	22	103	23	39	9	5	26	42	25	34	12	10	0	0	2	0	3	0	0	0	AA		35.5	n	270450	39.2	8.9
21	10051	7.48	0	0	3	0	.	.	18	0	0	0	2	0	.	.	4	0	.	.	8	24	1	0	4	0	2	0	0	0	8	0	12	0	.	.	2	0	.	.	2	0	AC	O	11.6	n	21900	38.4	11.6
22	52	5	0	0	2	0	.	.	202	0	0	0	50	0	3	0	2	0	3	0	3	0	2	0	9	0	8	0	0	0	7	0	14	0	0	0	2	0	5	0	10	0	AA	A	53.8	n	104850	38.3	11.5
22	69	18.85	15	0	5	3	87	25	163	0	0	0	62	12	14	18	.	.	3	20	0	0	46	6	19	26	95	1	42	41	2	12	15	17	5	3	2	0	3	0	1	0	AA	O	28.8	n	22275	38.2	9
21	5381	14.7	2	0	2	1	0	0	253	6	0	0	0	0	7	0	.	.	0	0	2	0	6	1	0	0	8	4	0	0	0	0	15	0	0	0	2	0	6	3	2	0	AA	A	27.3	n	44300	39	10.9
21	6741	5	0	0	7	0	3	0	463	0	0	0	0	0	12	0	.	.	0	0	0	0	0	0	0	0	143	0	0	0	1	0	17	0	0	0	2	0	0	0	0	0	AA	O	24.8	n	350125	36.7	10.5
21	4321	17.9	17	22	32	48	42	13	257	0	28	22	52	4	87	24	.	.	4	20	8	237	16	83	46	29	12	258	5	58	40	140	18	19	3	75	2	174	164	31	153	57	AA	A	41.8	n	116650	39.7	10.5
21	2851	5	0	0	0	0	.	.	28	1	0	0	0	0	.	.	0	0	.	.	0	0	0	0	5	0	6	0	0	0	6	0	18	0	.	.	2	0	.	.	3	0	AA	O	24.3	n	17150	40.4	8.6
21	4891	1.25	0	0	0	0	0	0	2	0	0	0	0	0	.	.	0	0	0	0	0	16	0	0	0	0	2	0	0	0	0	0	18	15	.	.	2	4	.	.	0	3	AA	B	18.3	n	3650	39.3	7.1
22	489	12.3	0	0	0	0	2	0	33	3	0	0	3	1	4	0	.	.	0	0	1	0	0	2	0	0	1	0	3	5	1	0	19	3	0	1	2	1	1	0	1	0	AA	AB	58.6	n	82675	38.5	10.5
21	8701	1	5	13	4	5	5	0	13	1	0	1	1	0	27	21	4	18	2	0	0	5	32	5	0	1	11	4	36	32	0	22	20	52	61	0	2	4	11	11	0	2	AA	B	7.7	n	10925	38	9.7
22	32	5	2	0	3	0	29	0	0	0	0	0	66	0	1	0	.	.	0	0	0	4	3	0	1	3	11	0	2	0	8	0	21	3	2	0	2	2	1	0	1	0	AA	B	29.9	n	22700	37.7	7.9
22	79	20	0	0	10	5	28	1	320	0	1	0	14	4	.	.	.	.	0	0	11	0	4	29	13	0	4	8	4	6	12	3	21	0	0	0	2	1	0	2	2	2	AA	B	15.4	n	190125	38.7	9
21	4851	5	0	0	0	29	0	2	232	569	0	1	1	0	3	19	.	.	0	0	0	35	2	4	2	0	6	36	0	7	17	1	26	0	0	0	2	0	3	0	4	20	AA		4.8	n	40575	37.2	11.4
21	851	11.17	0	0	1	0	0	0	486	0	0	0	0	0	8	0	.	.	0	0	8	0	0	0	0	0	0	0	0	0	13	1	26	7	6	0	2	0	17	0	15	0	AA	B	13.9	n	76400	39.5	9.1
21	5411	5	0	0	6	0	0	0	102	0	4	0	3	0	3	0	.	.	3	0	0	0	0	0	31	0	45	0	0	0	24	0	27	0	1	0	2	0	19	0	28	0	AA	O	30.1	n	38075	37.8	9.6
22	73	20	13	0	3	0	7	0	870	0	0	0	12	0	.	.	.	.	7	0	5	0	4	0	16	0	48	0	21	0	21	0	28	1	0	0	2	0	0	0	2	0	AA	O	46.2	n	216875	39	7.9
22	21	12.33	43	13	7	16	6	1	395	2	7	3	0	0	16	103	.	.	5	12	8	5	11	17	11	2	46	0	18	52	24	3	28	1	0	0	2	0	1	0	0	2	AA	B	50.5	n	57850	37.6	8.7
22	233	5	11	0	3	0	0	0	25	0	0	0	0	0	6	0	.	.	0	0	0	0	8	2	28	0	175	0	14	0	26	0	31	0	0	0	2	0	43	0	100	0	AA	O	22.5	n	69875	39.4	9.6
22	494	2.54	0	0	0	0	0	0	0	0	0	0	5	0	0	0	.	.	0	0	0	0	0	0	13	0	0	0	0	0	17	0	32	0	0	0	2	0	1	0	0	0	AA	A	25.7	n	6700	39.7	9.4
22	28	20	0	0	38	0	51	0	406	0	4	1	58	0	21	1	.	.	9	0	2	0	28	2	53	3	9	0	2	1	79	0	33	0	9	0	2	0	12	0	39	0	AA	B	33.8	n	44275	37.4	8.9
22	431	10.5	8	0	1	0	13	0	13	0	0	0	15	0	12	0	.	.	5	0	2	0	18	0	17	0	5	0	7	0	22	0	33	0	0	0	2	0	2	0	0	0	AA	AB	49.1	n	395375	38.6	8.8
22	532	5	3	0	5	0	.	.	22	0	0	0	18	1	.	.	2	0	.	.	0	0	6	0	52	0	3	0	0	0	29	0	35	0	.	.	2	0	.	.	0	0	AC	B	34.6	n	29500	40	10.7
21	8961	4.1	0	0	0	0	0	0	95	0	0	0	0	0	0	0	.	.	1	0	1	0	1	0	0	0	127	0	0	0	2	0	41	0	0	0	2	0	1	0	0	0	AA	B	22	n	26625	40.1	9.3
22	355	12.5	0	0	8	0	41	0	28	0	0	0	2	0	.	.	0	0	0	0	0	0	0	0	0	0	5	0	0	0	0	0	41	0	4	0	2	0	0	0	1	0	AA	B	48.3	n	151425	39.4	8.4
22	439	20	0	0	9	49	10	32	390	0	6	48	26	12	41	2	.	.	3	1	5	12	6	49	15	21	117	20	6	117	10	8	42	19	7	17	2	27	6	4	18	2	AA	O	41.5	n	459800	38.3	10.5
21	10891	5	2	0	3	0	1	0	120	0	0	0	0	0	7	0	.	.	0	7	0	0	0	2	0	0	99	0	1	2	0	0	42	3	0	0	2	0	6	0	55	0	AA	O	14.6	n	67800	38.8	10.5
21	7321	5	0	0	0	0	6	136	219	0	0	0	2	3	1	0	.	.	1	2	2	0	5	0	2	2	26	0	22	1	0	0	42	0	0	0	2	0	3	0	0	0	AA	A	26.6	y	60925	38.3	4.9
22	341	20	0	0	22	0	30	0	398	0	1	1	1	1	15	0	.	.	0	0	0	0	4	1	33	0	6	3	2	0	27	0	42	0	0	0	2	3	2	1	1	0	AA	B	31.3	n	109700	39.9	9.6
22	544	5	0	0	0	0	10	0	296	2	0	0	0	4	21	9	.	.	2	0	0	0	0	0	4	0	1	0	0	0	0	0	42	3	1	12	2	7	13	0	13	1	AA	O	20.4	n	3250	39.1	9
21	571	7.97	0	0	10	0	.	.	48	0	1	0	0	0	0	0	.	.	6	0	0	0	14	0	13	0	0	0	8	0	16	0	44	1	0	0	2	0	0	0	0	0	AA	O	4.8	n	27725	38.7	5.4
21	6851	5	0	0	0	0	2	0	36	0	0	0	10	0	.	.	0	0	0	0	6	0	0	0	1	0	81	3	0	0	11	1	45	5	0	0	2	1	1	2	1	0	AA	B	10	n	61050	39.2	10.8
22	87	5	1	2	10	0	7	1	216	1	0	0	3	0	161	0	.	.	6	0	2	1	7	0	3	0	47	0	11	0	7	0	45	0	1	0	2	0	9	0	8	0	AA	A	39.9	n	137050	39.1	10.5
22	69	20	6	0	92	0	71	0	583	0	6	0	20	0	368	0	.	.	8	0	3	0	45	0	75	0	50	0	26	0	16	0	46	0	5	0	2	0	4	0	8	0	AA	O	12.9	n	41975	38	9.7
22	12	10.83	0	0	31	2	0	0	4	0	3	0	42	0	2	1	.	.	0	0	1	0	20	0	40	0	0	0	0	0	38	0	48	0	0	0	2	0	1	1	4	0	AA	O	43.7	n	92075	37.3	6.7
22	255	4.89	0	0	0	0	17	1	47	5	0	0	14	1	5	5	.	.	0	0	1	1	0	2	4	1	2	0	18	3	9	0	53	3	2	0	2	8	16	1	0	0	AA	O	46.1	n	100225	39.1	11.6
22	179	4.08	0	0	15	4	3	0	248	2	13	1	33	3	49	3	.	.	9	0	0	0	11	58	32	1	53	0	23	4	22	0	54	474	3	7	2	0	13	34	4	30	AC	O	57.6	n	111575	37.5	7.5
22	67	11.19	0	0	25	46	7	47	48	9	2	28	26	31	2	7	.	.	3	10	1	25	15	30	22	3	9	35	8	14	18	0	57	1	1	1	2	0	1	3	0	2	AA	O	28.9	n	42400	39.2	8.3
22	118	2.85	0	9	10	0	13	0	197	0	0	1	4	0	0	5	.	.	0	0	5	0	9	8	16	0	6	0	0	0	24	0	57	1	0	0	2	0	1	1	0	0	AA	A	36.7	n	27425	38.9	11.4
22	47	8.25	3	27	21	212	23	120	171	11	16	204	30	291	2	5	.	.	22	1756	2	104	21	284	23	124	26	44	19	509	36	291	59	281	4	156	2	95	4	32	11	72	AA	O	26.7	n	36700	39.8	8.6
22	163	5	0	0	39	0	47	1	33	0	3	6	45	1	17	0	.	.	0	0	0	0	33	3	59	0	5	0	3	3	67	0	62	0	4	0	2	0	0	0	0	0	AC	A	33.3	n	56125	40.1	11.1
22	324	10.71	1	0	49	0	27	0	44	0	2	0	22	0	.	.	0	0	7	0	0	0	1	0	54	0	81	0	4	0	74	0	70	0	4	0	2	0	2	0	0	0	AA	B	45.5	n	16725	39.8	9.3
22	408	6.45	0	0	0	0	.	.	258	5	0	0	0	0	62	2	.	.	0	0	3	0	0	0	27	1	122	3	0	0	34	0	72	0	0	4	2	0	0	0	2	0	AA	O	34.9	n	13125	39.1	12.1
21	3051	15.54	4	0	3	0	19	0	160	0	0	0	6	0	59	284	.	.	11	0	4	0	18	270	0	0	9	1	26	0	0	0	73	0	0	0	2	0	18	0	24	3	AA	O	8.7	n	43900	37.2	8
21	4032	13.6	6	19	27	3	30	4	62	2	6	18	21	0	3	10	.	.	4	36	2	22	4	14	33	11	4	11	26	9	37	2	73	11	8	18	2	4	8	3	18	2	AA	O	26.5	n	133400	39	7.8
21	10151	5.03	7	36	0	3	4	18	89	2	0	10	3	12	24	11	.	.	2	7	5	59	12	4	0	7	31	0	15	1	6	9	87	21	6	58	2	25	36	5	22	4	AA	O	3.4	n	82350	38.1	10.2
21	2771	20	6	0	15	0	3	0	818	0	0	0	29	0	10	0	.	.	60	0	0	0	0	6	4	0	813	0	85	0	19	0	103	0	4	0	2	0	63	0	131	0	AC	O	31.7	n	40375	39	10.6
21	9111	5	10	2	23	2	.	.	267	0	13	3	37	4	.	.	30	3	.	.	1	4	16	0	35	13	23	3	40	2	35	57	103	4	.	.	2	5	.	.	63	6	AC	O	8.2	n	75400	40.1	11.3
22	77	5	0	0	29	0	1	0	1148	0	1	0	60	0	88	0	.	.	2	0	12	0	0	0	15	0	204	1	2	0	7	0	110	0	1	0	2	0	44	21	87	0	AA	O	30.5	n	289000	38.3	10.6
22	157	5	1	75	83	252	.	.	10	54	7	574	1	302	4	190	.	.	0	235	1	206	0	229	5	210	5	275	6	367	2	38	129	96	2	167	2	113	0	95	0	101	AA	O	46.5	n	9300	39.7	8.3
22	5	18.56	10	0	51	0	0	0	82	0	1	0	69	0	9	0	.	.	4	0	0	0	1	0	35	0	28	0	0	0	90	0	140	1	0	1	2	0	6	0	37	0	AA		41.3	n	17975	37.1	8.8
22	11	6.23	7	0	7	0	18	0	41	0	5	0	8	0	12	0	.	.	6	0	8	0	1	2	4	0	9	0	22	0	1	0	146	0	0	0	2	0	9	0	0	0	AC	O	25.1	n	116000	37.7	9.4
22	188	5	4	1	59	0	56	0	14	0	3	0	76	0	21	1	.	.	1	0	1	1	17	0	94	0	28	0	1	0	59	0	179	6	0	0	2	0	6	0	38	0	AA	O	40.5	n	121500	38.6	10.8
21	18111	15.1	7	2	113	0	114	0	234	0	0	2	201	0	0	0	.	.	19	0	4	0	18	0	157	0	46	0	79	0	111	0	227	0	7	0	2	0	120	0	20	0	AA	O	9.3	n	160950	36.5	8.4
21	10341	6.6	2	0	5	0	0	0	23	0	0	0	5	0	3	0	.	.	0	0	0	0	0	0	0	0	9	0	0	0	6	0	247	0	5	0	2	0	1	0	0	0	AA	B	25.9	n	134375	38.8	10.4
22	87	4.29	0	0	3	15	5	7	71	0	0	21	6	2	.	.	.	.	0	0	0	19	6	7	0	8	7	18	12	1	10	1	.	.	0	3	2	0	0	0	1	0	AA	A	19.4	n	88300	38.4	8.6
22	192	1	0	0	0	5	0	0	3	0	0	0	0	0	2	0	.	.	0	0	2	0	0	0	0	0	118	4	4	0	0	0	0	0	5	0	3	0	0	0	9	0	AA	O	33.5	n	74025	39.8	10.1
21	1221	5	1	0	0	12	8	0	135	62	5	2	4	0	20	64	0	3	0	0	6	13	4	1	0	2	77	0	3	0	0	0	0	0	0	0	3	0	0	0	1	0	AA	A	35.8	n	59375	39	10.5
22	465	5	0	233	16	411	0	138	12	257	6	601	1	194	14	236	.	.	0	89	16	506	27	224	0	55	74	339	0	34	0	212	0	104	1	442	3	351	1	316	0	207	AA	A	47.1	n	63250	38.1	11.3
22	80	5	1	0	3	0	.	.	585	0	0	0	7	8	.	.	2	0	.	.	0	0	0	0	10	2	68	0	0	0	0	0	0	0	.	.	3	0	.	.	0	0	AA	A	56.6	n	120900	40.1	9.2
22	414	12.4	0	0	8	0	2	0	10	0	2	0	1	0	9	0	.	.	6	0	11	0	7	0	0	0	8	0	3	0	0	0	0	0	0	0	3	0	2	0	0	0	AA	AB	60.4	n	95800	37	13.9
22	347	12.6	1	1	8	2	.	.	236	2	0	2	80	0	.	.	.	.	0	0	0	0	0	1	0	0	4	0	0	0	0	0	0	0	0	0	3	15	3	0	0	0	AA	A	36	n	22225	38.4	10.6
21	15911	5	0	0	6	0	2	0	1	0	0	0	3	0	4	0	.	.	0	0	0	0	2	0	0	0	3	0	4	0	0	0	0	0	0	0	3	1	1	0	1	0	AA	A	10.8	n	62750	38	10.1
22	526	20	0	0	6	2	3	0	29	0	2	4	3	3	3	1			0	2	0	0	14	2	0	0	2	0	17	2	0	0	0	0	0	0	3	2	0	0	0	0	AC	A	14.2	n	14300	38.8	8.2
22	258	20	0	0	0	0	.	.	62	0	1	0	.	.	98	7	.	.	.	.	1	0	4	0	1	0	1	0	1	0	0	0	0	0	2	0	3	0	0	0	0	0	AC	B	55	n	24450	37.9	8.9
22	556	3.55	2	3	0	0	0	0	27	1	0	4	0	0	13	2	.	.	3	0	2	0	6	0	0	0	1	0	10	0	0	1	0	1	0	0	3	0	1	0	2	0	AA	O	25.1	n	17600	40.1	9.4
21	2851	3.98	0	0	0	0	.	.	1	0	0	0	0	0	11	24	.	.	0	0	0	0	0	0	0	0	1	0	1	0	0	0	0	0	0	0	3	14	1	1	0	0	AA	O	12.6	n	1875	39.7	8.2
22	35	0.4	0	0	0	0	0	0	0	0	0	0	0	0	0	0	.	.	0	0	0	0	0	0	0	0	0	0	0	0	0	0	0	0	0	0	3	0	0	0	0	0	AA	O	27.7	n	2475	37.6	8.6
22	53	7	0	0	0	60	0	0	0	13	0	0	4	0	1	0	.	.	0	0	0	0	0	0	0	0	0	0	8	0	0	0	0	0	0	0	3	0	6	0	0	0	AA	O	37.1	n	87350	37.1	6.9
22	341	1.2	0	0	0	0	.	.	39	0	0	2	2	0	5	0	.	.	2	6	0	1	0	0	3	0	0	0	0	0	0	0	0	0	0	0	3	6	0	0	0	0	AA	B	44.5	n	28425	38.8	9.6
22	357	5	0	0	0	0	0	0	9	0	0	0	20	0	0	0	.	.	0	0	1	0	3	0	0	0	0	0	4	0	0	0	0	0	0	0	3	0	0	0	0	0	AA	A	55.3	n	57100	39.9	10.4
22	514	1	0	0	0	0	0	0	8	0	2	0	0	0	0	0	.	.	0	0	0	0	0	0	0	0	0	0	1	0	0	0	0	0	1	0	3	0	0	0	1	0	AA	O	46.2	n	95700	39.9	11.3
21	901	10.13	0	0	0	0	16	0	1	0	0	0	14	0	0	0	.	.	0	0	0	2	0	0	0	0	0	0	1	0	0	0	0	0	1	0	3	0	0	6	1	0	AA	B	41.9	n	73925	38.1	11.2
21	3211	1.18	0	0	0	0	0	0	6	0	0	0	0	0	0	1	0	0	0	0	0	0	0	0	0	0	0	0	0	0	0	0	0	0	0	0	3	0	0	0	0	0	AC	O	21.8	n	26375	40.2	9.4
21	4501	17.64	0	0	0	0	.	.	3	0	0	0	0	0	.	.	0	0	.	.	0	0	0	0	0	0	0	0	0	0	0	0	0	0	.	.	3	0	.	.	0	0	AC	O	18.6	n	20875	39.8	8.2
21	5401	5	0	0	0	0	1	0	6	0	0	0	0	0	.	.	.	.	0	3	0	0	0	0	0	0	0	0	0	0	0	0	0	0	0	0	3	0	0	0	2	0	AA	A	29.5	n	75650	40	9.2
21	10181	18.05	0	0	0	0	0	0	356	0	0	0	6	0	2	0	.	.	0	0	0	0	0	0	0	0	0	0	8	0	0	0	0	0	2	0	3	0	1	0	0	1	AA	B	20.7	n	91750	39.5	5.6
21	10341	1	0	0	0	8	.	.	0	0	0	0	0	0	.	.	0	0	.	.	0	0	0	0	0	0	0	0	0	0	0	0	0	0	.	.	3	0	.	.	0	0	AA	B	6.3	n	2525	36.8	9.2
21	17491	5	1	0	0	0	0	0	9	0	0	0	2	0	0	0	.	.	1	0	0	0	0	0	5	0	0	0	0	0	0	0	0	0	0	0	3	0	0	0	1	0	AA	O	8.6	n	50625	39.4	12.1
21	17661	20	0	0	8	0	6	0	12	0	0	0	2	0	0	0	.	.	0	0	3	0	0	0	0	0	0	0	0	0	0	0	0	0	0	0	3	0	7	0	2	0	AA	B	18.7	n	105450	36.9	10.1
22	188	5	0	0	1	0	0	0	115	0	3	0	0	0	14	32	.	.	0	0	0	4	0	0	2	3	44	2	3	0	0	0	1	3	1	3	3	3	2	8	4	12	AA	O	50.9	n	280275	38.5	9.8
22	566	5	0	0	3	4	.	.	59	1	1	0	0	0	0	7	.	.	2	3	0	0	0	3	17	0	10	0	0	0	2	6	1	7	5	14	3	19	2	28	0	5	AA	A	36.6	n	38800	39.6	10.8
22	78	8.45	0	0	10	0	0	0	166	0	0	0	0	0	.	.	.	.	0	0	8	1	18	37	16	0	4	0	2	0	8	0	1	1	9	13	3	27	0	4	0	2	AA	B	38.6	n	125200	39.7	7.5
21	10811	0.8	3	1	0	0	1	0	38	2	0	0	0	0	0	0	1	1	0	0	0	0	0	0	0	0	0	0	1	0	0	0	1	8	.	.	3	0	3	0	0	0	AA	B	6	n	8300	36.8	7
21	4321	5.69	0	0	1	0	0	0	27	0	0	0	1	0	0	0	.	.	0	4	1	0	0	1	0	2	72	0	10	0	2	0	2	2	44	8	3	0	5	1	1	0	AA	A	29.8	n	336000	39.7	7.9
21	6351	0.2	0	14	0	49	0	331	6	125	0	47	2	121	.	.	.	.	0	74	.	.	0	362	0	0	1	59	0	392	0	0	2	44	0	8	3	0	0	65	0	5	AA	O	24.6	n	23100	37	9
21	7331	1.53	0	77	1	15	0	0	15	112	1	6	5	2	2	97	.	.	4	1	1	217	0	3	0	17	1	49	0	4	1	0	2	40	1	46	3	49	8	34	0	40	AA	O	24.9	n	14000	36.9	7.4
21	8681	3.1	0	0	0	0	0	0	3	0	0	0	1	0	.	.	.	.	0	0	0	0	0	0	0	0	1	0	0	0	0	0	2	0	0	0	3	0	0	0	2	0	AC	A	29.8	n	30700	36.3	10.7
22	53	5	0	87	2	65	0	0	159	73	6	80	24	68	12	30	.	.	12	28	2	47	4	212	2	28	0	56	7	67	0	45	2	69	6	108	3	195	21	316	22	100	AA	O	22.4	n	101150	40.4	9.9
22	412	1.49	0	0	0	0	.	.	0	0	0	0	36	1	0	0	.	.	0	0	0	0	0	0	0	0	0	0	0	0	0	0	2	0	0	0	3	0	0	0	2	0	AA	B	23.8	n	23000	39.6	7.1
21	6331	5.22	0	0	2	0	0	0	87	0	0	0	0	0	.	.	0	0	0	0	0	0	0	0	1	0	19	0	0	0	0	0	3	0	0	0	3	0	0	0	0	0	AA	O	16.2	n	82500	38	7.5
21	4541	20	4	2	0	0	0	31	391	1	1	0	5	58	1	3	.	.	0	18	0	0	0	44	6	2	0	0	1	39	2	0	3	0	0	0	3	0	215	0	98	0	AA	O	39.2	n	196350	38.5	12.8
21	7601	5.6	0	0	0	0	3	0	33	0	5	0	0	0	0	0	.	.	0	0	0	0	1	0	0	0	0	0	1	0	0	0	3	0	0	0	3	6	0	0	0	0	AS	A	21	n	27725	38	10
21	11401	1.8	0	0	0	0	1	0	2	0	0	0	0	1	0	0	.	.	0	1	0	0	0	0	0	1	0	0	1	0	0	0	3	0	0	0	3	0	1	0	0	0	AA	O	17.7	n	6900	37.6	5.9
21	13141	8.06	0	359	0	6	3	15	2	10	0	18	1	9	.	.	.	.	1	9	0	0	0	5	0	10	0	3	0	4	0	0	3	8	0	2	3	101	4	95	1	162	AA	O	14.1	n	109625	40	8.9
21	18671	20	0	0	0	0	1	0	62	0	0	0	0	0	2	0	.	.	1	0	7	0	0	0	0	0	8	1	1	0	0	0	4	0	0	0	3	0	6	1	9	1	AA	B	15.3	n	94150	37.1	8.4
21	12081	3.1	0	324	0	43	0	11	86	157	0	133	1	32	.	.	.	.	0	33	2	460	0	33	0	108	1	95	0	6	0	58	4	38	0	194	3	46	0	137	0	21	AA	A	15.6	n	8750	36.8	9.5
21	12311	5.6	1	0	30	22	3	2	10	0	2	0	1	6	1	4	.	.	2	1	0	15	0	0	1	1	0	18	2	0	2	0	4	0	0	0	3	0	0	0	0	0	AA	B	14.6	n	52875	39.1	7.7
21	4111	10.48	2	0	0	0	1	0	1	0	1	0	3	0	4	0	.	.	2	12	0	0	0	0	3	0	6	1	3	0	0	0	5	0	5	0	3	0	7	0	2	0	AA	O	30.6	n	45300	39.1	8
21	9181	3.2	2	0	0	0	3	0	20	0	2	0	1	0	7	0	.	.	2	0	0	0	0	0	0	0	0	0	2	0	0	0	5	0	0	0	3	0	26	0	6	0	AA	B	30.1	n	101500	40.2	10.4
22	30	1.34	0	0	2	0	0	0	40	0	0	2	0	0	0	0	.	.	1	29	0	0	0	0	2	2	0	0	2	2	4	1	6	4	0	0	3	0	4	0	0	19	AA	O	60.3	n	8175	36.9	8.9
21	10691	5	2	176	3	57	0	6	104	98	0	20	0	6	17	30	.	.	0	18	0	40	0	15	0	3	2	18	0	5	0	86	8	152	0	13	3	76	1	27	9	55	AA	O	15.1	y	48450	38.7	10.2
21	2651	5.92	0	0	0	0	0	0	0	0	0	0	0	0	.	.	1	0	0	0	0	0	0	0	0	0	0	0	1	0	0	0	8	0	0	0	3	0	0	0	0	0	AC	O	18	n	15275	38.6	9.6
22	329	5.19	0	0	3	6	1	0	0	2	0	3	0	0	2	1			0	1	0	0	0	0	0	0	2	14	0	1	4	1	9	2	0	0	3	1	0	0	0	2	AA	O	59.1	n	18375	39.3	9.2
22	414	2.3	2	4	0	5	7	3	6	1	1	10	2	1	5	7	.	.	0	0	2	1	13	0	17	18	8	13	1	3	9	4	10	6	6	2	3	0	12	1	19	15	AA	AB	34.6	n	3475	37.3	10.5
22	116	5	2	5	5	3	.	.	155	0	4	3	8	0	.	.	3	6	.	.	1	10	0	4	11	0	5	3	5	6	3	6	13	0	.	.	3	7	.	.	0	10	AC	B	44	n	174500	38.3	10.2
22	332	5.25	0	0	2	0	1	0	43	0	0	0	4	0	14	0	.	.	0	0	0	0	0	0	0	0	0	1	0	0	0	0	13	0	0	0	3	0	0	0	0	0	AS	O	49.3	n	35050	39	10.5
22	514	6.8	1	24	10	4	19	6	206	93	6	1	33	9	40	19	.	.	4	40	12	3	12	9	12	100	7	3	12	2	27	100	17	101	37	11	3	28	32	24	47	8	AA	O	57.5	n	60775	39	12
22	271	8	0	0	0	0	1	0	136	0	0	0	0	0	3	0	.	.	0	0	0	0	0	0	0	0	3	0	0	0	4	0	19	0	0	0	3	0	0	0	0	0	AA	B	53.1	n	54825	38	12.1
22	277	0.8	0	0	0	0	0	0	3	1	0	0	0	0	1	0	.	.	0	0	0	0	16	0	0	0	0	0	0	0	0	0	19	0	0	0	3	0	0	0	8	0	AA	O	44.6	n	5150	39.5	10.4
21	6091	20	0	0	0	0	1	5	295	0	0	0	2	2	.	.	.	.	4	50	0	0	7	1	1	35	0	0	3	7	11	60	19	4	3	0	3	1	20	1	22	5	AA	O	37.1	y	219400	39.5	13.3
22	196	3.47	0	6	4	45	2	2	24	0	2	36	0	9	2	30	.	.	0	0	2	70	25	21	4	1	2	65	4	4	4	1	22	7	0	0	3	0	7	11	1	6	AA	B	31	n	11925	38.5	7.6
22	20	4.58	1	9	17	2	.	.	194	0	0	3	2	0	57	2	.	.	4	10	2	0	24	0	25	0	14	0	4	0	17	0	23	2	4	0	3	0	29	0	16	0	AA	A	23.7	n	194450	38.7	9.9
21	701	6.93	1	0	4	0	0	0	203	0	0	0	0	0	5	0	.	.	0	0	0	0	2	0	3	0	35	0	0	0	2	0	24	0	2	0	3	0	2	0	1	0	AA	O	14.7	n	246225	39.7	11.7
22	136	20	0	0	120	0	0	0	233	0	0	0	23	0	13	0	.	.	2	0	4	3	0	0	59	0	2	0	0	0	17	0	24	1	0	0	3	0	0	0	0	0	AA	A	21.7	n	30125	40.6	8.6
22	524	2.4	0	2	39	0	.	.	369	0	1	1	43	1	44	12	.	.	2	4	3	2	2	1	44	0	44	0	39	0	39	0	26	0	2	2	3	0	1	0	1	0	AA	O	51.7	n	21600	38.7	9.1
21	5511	5	7	2	1	2	4	5	80	0	0	2	1	0	.	.	1	1	3	0	4	2	0	16	0	1	2	0	1	0	2	1	26	0	3	0	3	1	5	0	5	0	AC	A	14.2	n	218550	38.4	9.8
22	419	5	24	0	11	0	3	0	292	0	18	0	13	7	0	0	.	.	1	54	1	3	8	0	2	24	105	2	19	6	2	39	27	53	2	10	3	7	26	1	13	0	AA	B	48.3	n	34625	38.9	11.6
22	39	5	0	0	1	0	23	132	331	1	0	3	1	0	0	0	.	.	0	1	0	0	1	11	2	86	2	0	3	0	5	15	34	142	1	0	3	2	1	0	2	15	AA	B	39.2	y	283425	36.7	10.2
21	7581	5.95	0	0	1	0	0	0	7	0	0	0	0	0	0	0	.	.	0	0	0	0	2	0	0	0	0	0	0	0	0	0	35	3	0	0	3	0	53	0	0	0	AA	B	23.5	n	13175	37.3	6.5
22	285	13.07	0	6	6	4	12	3	9	4	0	0	2	0	6	39	.	.	0	0	0	0	8	60	37	1	37	1	7	53	17	9	38	16	1	0	3	0	5	11	0	28	AA	B	43.7	n	20675	37.5	8.6
21	7101	20	6	0	12	0	23	0	486	0	3	0	30	0	7	0	.	.	9	0	2	0	17	0	8	0	22	0	19	0	15	0	40	0	6	0	3	0	8	0	6	0	AA	B	34.8	n	107025	39	10.7
21	12651	1.18	0	0	28	0	.	.	32	0	0	0	2	0	.	.	1	0	.	.	0	0	8	0	0	0	38	0	0	0	12	0	41	114	.	.	3	0	.	.	0	0	AA	B	5.2	n	9475	39.4	10.3
22	111	6.19	0	0	0	0	0	0	6	46	2	1	0	0	1	0	.	.	0	0	0	0	2	0	0	0	1	2	0	0	0	0	42	14	0	0	3	32	0	0	0	0	AA	AB	29.6	n	16375	37.7	9.5
21	971	5	3	2	20	9	.	.	262	0	2	20	9	15	.	.	1	2	.	.	3	1	1	0	5	15	41	0	1	9	25	2	43	0	.	.	3	0	.	.	47	1	AA	B	31.2	n	77675	39.7	10.6
22	458	14.09	0	0	0	0	8	0	0	0	0	0	13	0	17	0	.	.	0	0	9	0	10	0	12	0	0	0	3	0	27	0	43	0	6	0	3	0	2	0	6	0	AA	O	25	n	20175	38.7	7.8
21	2441	16.38	1	0	9	0	4	0	284	0	7	0	1	0	.	.	3	0	.	.	10	0	1	0	40	0	14	0	1	0	0	0	51	0	.	.	3	0	.	.	3	0	AA	B	20.6	n	48875	39.5	8.6
21	1861	4.25	9	0	26	0	36	0	530	0	1	0	28	0	.	.	1	0	3	0	0	0	9	0	41	1	103	0	22	0	1	0	54	0	0	0	3	0	0	0	0	0	AA	O	22.2	n	173750	36.8	9.6
22	575	20	5	0	91	0	15	0	1499	0	0	0	136	0	20	0	.	.	16	0	16	0	17	0	203	0	15	0	20	0	48	0	57	0	6	0	3	0	18	0	22	0	AA	O	26.5	n	34850	38.8	8.5
21	6851	7.2	0	0	49	0	43	0	220	0	0	0	63	0	0	0	.	.	0	0	0	0	0	0	84	0	6	0	4	0	77	0	62	0	0	0	3	0	1	0	0	0	AA	B	32.8	n	105775	36.2	5.6
21	10341	20	0	0	11	0	0	0	209	0	2	0	0	0	145	0	3	0	0	0	0	0	18	0	0	0	17	0	0	0	0	0	73	0	0	0	3	0	2	0	0	0	AA	B	3.1	n	27575	38.8	8.8
22	257	5	6	1	1	0	27	0	440	4	0	0	27	0	10	4	.	.	0	0	10	0	0	0	27	1	32	0	3	0	45	7	75	2	0	0	3	2	29	4	35	10	AA	A	54.4	n	146025	37	10.8
21	7791	5	0	0	0	0	2	0	81	0	0	0	2	0	0	0	.	.	1	0	0	0	0	0	11	0	0	0	0	0	7	0	85	0	0	0	3	0	0	0	6	0	AA	B	24.5	n	61300	40	10.5
22	69	20	0	0	93	0	0	0	514	0	4	0	67	0	26	0	.	.	7	0	20	0	2	0	15	0	7	0	1	0	90	0	90	0	7	0	3	0	8	0	13	0	AA	O	14.5	n	161325	39.6	9.3
22	256	20	0	3	0	0	3	0	208	1	0	0	3	0	11	0	.	.	3	0	0	0	23	477	1	0	6	0	1	0	8	0	98	6	1	2	3	0	13	0	0	0	AA	B	51.6	n	94425	39.6	10.6
21	2891	1	0	0	45	0	31	0	15	0	0	0	26	0	.	.	0	0	.	.	0	0	6	0	35	0	6	0	2	0	29	0	103	0	.	.	3	0	.	.	0	0	AA	B	22.1	n	54675	40.1	5.9
22	20	5.6	2	0	67	0	54	0	49	0	1	1	81	0	.	.	.	.	8	1	0	0	60	0	24	0	16	0	17	1	80	0	117	1	18	0	3	0	3	0	1	0	AA	A	14.4	n	75550	37.3	6.3
22	69	5	0	99	3	20	92	0	58	0	1	22	27	0	0	125	.	.	0	28	1	45	0	17	56	0	1	33	29	4	48	0	143	0	0	7	3	0	64	0	10	24	AA	O	48.7	y	35300	36.7	10.5
22	439	5	1	3	37	0	40	0	673	0	3	0	16	7	21	22	.	.	5	9	0	1	29	2	41	2	7	0	18	5	8	1	148	11	0	0	3	0	13	2	0	0	AA	O	42.3	n	434225	37.8	11.1
21	572	20	5	2	44	1	1	0	263	13	1	0	31	0	0	0	.	.	0	0	3	1	5	1	44	0	225	1	0	0	31	0	194	9	1	0	3	0	0	0	18	2	AA	O	18.1	n	44275	38.6	5.8
21	5351	14	3	0	4	0	65	0	459	30	0	0	152	0	26	0	.	.	4	0	4	0	28	0	65	0	62	0	104	0	79	0	204	0	5	0	3	0	51	0	68	0	AA	A	30.3	n	32150	38.2	8.4
21	3341	15.18	17	0	75	0	5	0	640	0	6	0	11	0	134	0	.	.	5	0	128	0	5	0	6	0	432	0	60	0	207	0	305	0	0	0	3	0	607	0	225	0	AA	A	33.2	n	76825	36.3	9.5
21	4771	1.82	15	5	71	3	179	0	44	0	6	4	212	0	251	34	.	.	0	0	16	1	31	0	236	1	31	1	39	5	302	1	407	50	2	1	3	5	13	1	2	13	AA	O	9.3	n	11225	37.3	8
22	260	0.6	1	0	89	0	41	0	178	1	1	0	140	0	7	0	.	.	5	0	9	0	23	0	86	0	22	0	25	0	47	0	450	0	3	0	3	0	258	0	232	2	AA	O	45.7	n	18500	39.2	9.6
22	238	20	0	0	595	3	.	.	259	0	3	0	278	2	311	0	.	.	0	0	0	0	8	0	340	0	113	2	3	0	486	2	536	2	1	0	3	0	3	1	0	0	AA	O	43.3	n	122800	38.6	10
21	6761	20	0	0	389	0	286	0	65	0	0	0	396	0	0	0	.	.	1	0	0	0	14	0	61	0	99	0	33	0	134	0	804	0	2	0	3	0	8	0	2	0	AA	A	24.4	n	16225	37.8	9.1
22	192	3	12	0	1	0	.	.	821	4	0	0	3	0	15	0	.	.	7	2	3	0	25	4	8	0	374	0	145	2	2	0	0	0	1	0	4	0	592	0	46	0	AA	O	36.2	n	37225	37.7	10.8
21	9851	5	10	40	1	3	0	0	370	20	2	1	0	0	0	0	.	.	0	0	0	0	0	0	0	0	31	5	0	0	0	0	0	0	5	0	4	2	0	0	0	0	AS	O	21.1	n	254050	39.2	8.3
21	5011	5	0	0	0	0	3	0	22	0	0	0	0	0	0	0	.	.	0	0	0	0	9	0	0	0	13	0	6	0	2	0	0	0	0	0	4	0	0	0	0	0	AA	O	28.6	n	26050	39	8.8
22	41	5	0	0	1	0	.	.	520	8	1	0	3	1	0	0	.	.	0	0	6	1	0	0	0	0	10	2	16	0	1	0	0	0	0	0	4	0	0	0	0	0	AA	A	52.5	n	22325	39	11.8
21	1551	8.69	0	0	8	0	3	11	127	5	0	1	4	57	0	0	.	.	1	6	0	0	0	0	1	1	2	7	1	120	0	0	0	0	0	0	4	0	1	0	0	0	AA	O	32.5	n	55225	40.2	8.6
21	3321	6.43	1	0	9	0	1	0	132	0	0	0	0	0	.	.	0	0	0	0	1	0	3	0	0	0	2	0	20	2	0	0	0	0	0	0	4	0	40	1	22	0	AA	B	17.6	n	108475	36.3	5.7
22	5	8.2	2	4	8	0	2	0	178	2	1	0	0	0	11	2			0	0	3	0	3	0	0	1	0	0	2	0	0	0	0	0	0	0	4	1	0	0	0	0	AA		49.9	n	21700	37.5	8.7
22	254	1.17	0	2	1	0	0	0	30	0	0	0	0	0	1	7	.	.	2	0	1	5	0	0	0	0	0	0	1	0	0	0	0	4	3	0	4	2	8	2	18	1	AA	A	51.9	n	55750	39.5	10.9
22	339	0.26	3	0	0	0	0	0	0	0	0	0	0	0	0	0			0	0	0	0	0	0	0	0	0	0	0	0	0	0	0	0	2	7	4	2	0	0	0	0	AA	B	52.7	n	2600	37.5	9
22	532	8	3	0	0	0	.	.	13	0	0	0	0	0	0	0	.	.	1	0	0	0	0	0	0	0	0	0	0	0	0	0	0	0	0	0	4	0	0	0	1	0	AC	B	22.4	n	19475	37.3	12.8
21	4181	7.36	0	0	0	0	0	0	237	0	0	0	0	0	1	4	.	.	0	0	0	0	0	0	0	0	0	4	0	0	0	0	0	0	0	0	4	0	1	0	1	0	AA	B	27.5	n	17300	36.7	8.8
21	7601	0.2	0	0	0	13	0	11	22	49	0	54	0	6	0	23	0	12	0	3	0	67	0	13	0	0	0	1210	0	24	0	0	0	0	0	0	4	43	0	0	0	20	AS	A	19	n	13650	38.6	9.7
21	8501	14.14	0	0	36	0	0	0	0	0	17	0	0	0	0	0	.	.	0	0	3	0	1	0	1	0	56	0	1	0	0	0	1	0	0	0	4	0	32	0	32	0	AA	B	19.5	n	6975	36.5	6.4
22	305	5	67	814	12	16	.	.	53	652	1	2	6	6	66	878	.	.	5	2	55	1013	0	0	6	7	36	478	1	2	8	3	1	9	5	3	4	2	81	28	53	58	AA	O	24.9	n	30850	38.8	6.9
21	11651	5.17	4	3	0	1	0	14	1	9	0	15	0	15	2	5	.	.	0	20	0	10	0	74	0	20	1	41	1	29	0	25	1	46	0	31	4	2	0	0	0	0	AA	AB	16.5	n	126875	38.3	6
21	1981	1.1	1	3	26	5	8	0	30	20	2	0	2	1	1	0	.	.	1	6	1	0	14	0	21	1	0	0	0	0	3	0	1	0	0	0	4	2	0	0	3	0	AA	B	33.3	n	38450	36.2	9.3
21	9511	0.49	0	0	0	0	0	22	2	0	0	0	0	11	0	0	.	.	0	0	0	0	0	10	0	0	0	0	26	8	0	0	1	0	0	0	4	0	0	0	0	0	AA	B	18	n	55825	37.9	7.7
21	4401	3.38	0	0	0	0	4	0	37	0	0	0	0	0	0	0	.	.	0	0	0	0	0	0	2	48	20	0	0	0	1	0	2	0	0	0	4	0	0	0	0	0	AA	B	31.4	n	91150	39.2	8.5
21	22271	1.09	0	0	0	2	0	0	14	0	0	0	0	0	0	0	.	.	0	0	0	0	2	0	0	0	3	0	0	0	1	0	2	0	0	0	4	0	0	0	1	0	AA	B	9.5	n	3625	39.5	8.6
22	327	0.8	0	19	1	23	0	15	22	26	3	8	0	10	.	.	0	10	.	.	1	45	0	24	0	5	0	40	0	48	1	2	2	84	.	.	4	1	.	.	1	6	AA	B	45	n	7500	39.7	8.5
21	12671	3.14	0	0	0	0	0	0	17	0	1	0	0	0	4	0	.	.	1	0	0	0	0	0	0	0	0	0	1	0	0	0	2	0	1	0	4	0	0	0	1	0	AA	A	24.3	n	38775	38.5	5.8
21	12001	1.1	0	0	4	0	5	0	209	0	8	0	1	0	0	0	.	.	1	0	1	0	3	0	1	0	12	0	2	0	2	0	3	0	7	0	4	0	1	0	8	0	AA	B	15.8	n	18800	37.2	9.8
22	5	1.2	1	1	0	2	0	3	8	1	0	0	0	1	1	5	.	.	2	2	1	2	8	7	1	0	0	8	0	1	0	0	3	3	1	0	4	4	7	0	1	0	AA		35.8	n	4625	37	8
21	3031	20	0	0	0	0	3	0	6	0	0	0	9	0	0	0	.	.	3	0	0	0	6	0	6	0	4	0	0	0	0	0	5	0	1	0	4	0	0	0	2	0	AA	B	44.7	n	129750	39.3	10
21	2791	8.3	7	1	24	3	1	0	503	0	0	7	13	0	7	26	.	.	2	1	3	71	5	0	0	6	2	22	5	0	25	0	5	1	31	12	4	0	195	11	217	0	AA	A	44.1	n	100675	39.9	11.3
22	286	5	0	0	4	0	0	0	106	0	1	0	0	0	9	0	0	0	2	0	0	0	2	0	9	0	0	0	1	0	3	0	7	0	7	0	4	0	7	0	6	0	AA	O	33.7	n	281750	39.6	8.1
21	5321	10.82	0	0	0	0	3	0	61	0	0	0	2	0	0	0	0	0	1	0	0	0	0	0	3	0	0	0	5	0	1	0	10	0	3	0	4	0	5	0	3	0	AA	O	11.8	n	14475	37.5	10.3
21	391	2.09	0	0	0	0	1	0	19	0	0	0	15	0	0	0	.	.	0	0	0	0	3	0	13	0	0	0	2	1	10	0	14	0	0	0	4	0	0	0	3	0	AA	B	16	n	232000	39.6	10.3
21	1081	20	0	2	1	0	72	0	650	0	0	0	34	0	3	10	.	.	4	0	0	2	0	0	31	10	0	0	27	3	23	27	15	33	1	41	4	224	14	18	164	8	AA	B	44.5	n	55850	39	12.4
22	538	5.66	0	0	9	0	14	0	911	0	0	0	20	0	8	0	.	.	5	0	0	0	13	0	51	0	2	0	0	0	7	2	17	0	4	0	4	0	4	0	6	0	AA	A	32	n	261225	38.4	10
21	9761	5	0	4	0	1	0	3	146	0	0	6	0	0	8	10	.	.	2	1	0	1	0	1	1	0	8	2	21	4	13	1	19	5	0	0	4	0	12	0	18	3	AA	B	5.1	n	116425	37.3	12.5
21	7102	5	1	4	5	0	1	0	31	7	5	0	1	0	.	.	1	8	0	0	0	0	1	0	7	2	22	2	1	0	1	2	20	3	0	0	4	0	0	0	1	0	AA	B	11	n	62900	38.2	6.9
22	146	8.06	1	0	25	3	24	0	18	0	1	2	8	0	.	.	.	.	0	0	0	0	17	15	13	0	9	0	0	0	30	0	20	0	0	0	4	0	8	0	6	2	AA	O	28.9	n	34875	37.8	6.9
21	5971	5	0	0	38	19	7	87	147	0	5	1	8	160	0	0	.	.	0	3	0	11	6	132	13	113	0	0	4	219	8	164	23	137	1	3	4	0	5	12	15	12	AA	O	28.8	n	74400	40.4	8.2
21	11541	1.7	0	0	13	0	0	0	139	0	0	0	0	6	9	0	.	.	0	0	0	13	0	0	5	0	49	0	1	0	0	0	24	0	0	0	4	0	1	0	3	11	AA	B	17.1	n	323375	38	7.9
21	13251	8.07	8	12	22	137	3	1	376	46	20	46	7	0	20	116	8	8	7	0	21	41	6	5	3	0	76	5	34	0	2	0	25	4	3	0	4	5	21	8	38	10	AA	O	13.5	n	200500	39.4	9.1
21	1401	9.52	0	5	9	3	16	0	146	17	0	0	52	2	18	8	.	.	2	0	0	27	33	2	112	1	27	16	5	1	25	0	26	8	4	0	4	0	5	0	11	6	AA	O	10.5	n	7225	36.7	6.8
22	306	5.48	6	4	8	1	6	0	51	0	1	0	5	0	4	0	.	.	12	48	0	1	5	0	3	3	29	7	2	1	5	4	31	23	0	5	4	3	1	1	3	4	AA	O	52.5	n	104675	40.4	8
22	501	5	0	2	2	6	4	0	47	0	1	1	8	1	2	2	.	.	3	1	0	2	8	20	8	0	8	6	4	0	15	10	31	27	2	0	4	0	3	0	4	3	AA	AB	53.8	n	319000	39.8	9.8
22	3	5	10	161	61	1	.	.	188	1	4	37	89	0	26	19	.	.	57	136	7	24	16	10	87	2	103	0	20	9	183	0	35	15	8	41	4	74	26	74	62	144	AA	O	56.9	n	25950	38.9	9.9
22	258	9.26	0	1	1	3	1	14	24	5	0	0	1	2	27	20	.	.	1	5	1	10	1	41	3	8	2	5	3	6	0	5	36	16	0	0	4	2	5	2	2	2	AC	B	40.2	n	931675	38.7	10.2
21	4401	11.5	3	0	37	7	38	2	23	2	1	1	42	7	.	.	6	30	3	2	10	29	24	221	31	2	3	4	10	86	0	0	43	0	5	0	4	5	0	0	9	0	AA	B	28.9	n	69125	38.3	7.4
21	271	4.88	0	0	0	0	.	.	0	0	3	0	26	0	0	0	.	.	24	0	0	0	30	8	9	0	30	0	41	0	12	0	44	5	2	1	4	2	101	0	42	0	AA	O	19.4	n	28250	39.3	10.3
22	117	20	7	0	47	0	184	0	10	0	6	0	210	0	3	0	.	.	14	0	7	0	0	0	184	0	14	0	6	0	144	0	48	0	7	0	4	0	15	0	6	0	AA	B	43.1	n	79800	38.6	10.3
22	432	9.75	10	123	42	0	.	.	24	3	26	3	69	1	.	.	23	11	.	.	69	1	27	4	37	1	270	0	22	0	17	19	57	0	.	.	4	41	.	.	140	3	AA	O	50.3	n	365675	39.1	10.1
21	1081	7.97	0	0	2	0	4	1	33	0	0	0	0	0	2	0	.	.	0	0	0	0	0	0	0	0	77	0	2	0	0	0	57	0	0	0	4	0	0	0	0	0	AA	B	33.6	n	191450	39.2	10.2
22	566	17.62	19	9	0	7	31	2	376	12	4	14	55	27	.	.	6	34	19	14	34	7	4	45	48	1	234	68	7	20	47	18	60	24	19	27	4	37	9	31	22	14	AA	A	46.8	n	156000	38.3	11.2
21	12861	18.63	2	0	3	0	0	0	23	0	4	0	0	0	1	0	.	.	0	0	0	0	3	0	0	0	45	0	5	0	2	0	71	0	0	0	4	0	3	0	1	0	AA	O	15	n	44400	37.6	6.2
21	12251	7.69	11	247	30	2	.	.	541	0	1	1	57	0	.	.	3	5	.	.	5	5	30	14	10	13	86	0	12	2	57	5	150	24	.	.	4	23	.	.	32	17	AA	B	7.3	n	151975	38.2	8.3
21	4211	20	13	11	16	4	12	7	278	0	1	0	16	7	.	.	4	2	0	27	16	0	3	0	5	16	31	2	18	6	4	24	279	2	3	13	4	17	9	15	12	2	AA	O	16.8	n	182000	40.1	10.9
22	284	6.28	0	0	52	0	74	0	150	1	0	0	110	1	23	10	.	.	4	6	0	0	0	0	64	1	4	0	3	0	34	0	285	0	1	2	4	0	1	0	1	0	AA	B	13.4	n	46800	39.6	10.5
22	489	20	0	0	0	0	2	0	262	0	2	0	0	0	98	0	.	.	6	0	0	0	0	0	0	0	39	0	0	0	0	0	432	0	0	0	4	0	0	0	0	0	AA	AB	57.9	n	83100	38.2	9.9
21	2521	5	4	0	2	0	1	0	49	0	0	0	0	0	0	0	.	.	0	0	0	0	0	0	0	0	29	0	0	0	0	0	0	0	0	0	5	0	2	0	0	0	AA	A	36.1	n	121325	38.1	9.3
21	4111	5.83	1	13	5	1	7	32	94	0	1	1	0	30	2	3	3	6	0	71	0	1	5	15	3	67	7	0	53	17	0	69	0	60	1	35	5	31	31	2	20	30	AA	O	27.9	n	36700	40	9.7
22	470	9.43	1	0	3	12	5	3	8	0	5	6	8	0	11	0	0	0	0	0	9	103	3	0	0	0	4	112	1	0	0	0	0	0	1	0	5	2	25	0	323	0	AS	O	49	n	18225	37	9.8
22	537	1.57	1	10	0	16	0	11	5	5	2	14	0	9	.	.	0	13	.	.	1	5	0	0	0	7	3	21	1	3	0	3	0	16	.	.	5	3	.	.	3	1	AA	A	35.5	n	5250	39.7	8.4
21	12001	20	0	0	0	0	0	0	37	1	0	0	0	0	.	.	0	0	0	0	0	0	0	0	1	0	3	1	0	0	0	0	0	0	1	2	5	1	0	0	0	0	AA	B	2.9	n	2600	38.7	8.3
22	119	4.69	0	0	0	0	.	.	321	1	1	4	0	0	1	2	.	.	0	0	4	0	1	1	1	0	2	0	5	1	0	0	0	0	2	0	5	0	4	0	6	1	AS	O	56.9	n	22025	39.5	9.5
21	5031	1.4	0	0	0	0	.	.	0	1	0	1	0	0	0	1	.	.	0	3	0	0	0	0	0	0	0	1	0	0	0	0	0	0	0	3	5	0	0	0	0	0	AA	A	5.8	n	33000	38.5	9
21	13431	1.36	0	12	0	0	0	0	0	5	0	0	0	0	0	1	.	.	0	1	0	0	0	1	0	24	0	2	0	0	0	25	0	17	0	3	5	0	4	1	1	0	AA	A	15	n	4075	37.8	9.2
21	21681	20	0	0	0	0	0	0	668	0	0	0	0	0	0	0	.	.	0	0	0	0	0	0	0	0	0	0	0	0	0	0	0	0	0	0	5	0	0	0	1	0	AA	O	9	n	69075	36.7	10.5
21	16031	3.94	0	7	0	2	0	3	16	0	2	4	1	5	0	0	2	5	0	7	0	5	2	2	0	23	5	2	5	0	1	24	1	5	0	21	5	3	20	0	14	0	AA	O	6.5	n	12400	37	9.7
21	15851	12	0	0	1	0	0	0	6	0	3	0	10	2	0	0	.	.	2	0	10	1	0	0	0	0	4	0	2	0	3	0	1	0	1	0	5	1	1	0	0	0	AA	A	13.5	n	300475	39.2	7
22	509	6.04	27	12	0	0	6	1	364	6	0	0	3	11	.	.	0	0	0	14	12	13	3	0	5	20	187	0	10	23	4	18	2	18	1	9	5	3	23	12	33	4	AA	O	36.9	n	10725	37.3	12.1
21	3471	3.22	0	0	2	0	0	0	14	0	0	0	0	0	6	9	.	.	0	0	0	0	1	0	0	0	5	80	0	0	0	0	2	0	0	0	5	0	0	0	0	0	AC	O	7.2	n	10000	39.3	9.1
21	3081	1	0	0	4	16	12	6	7	3	3	2	0	17	4	0	.	.	2	6	0	0	0	0	0	0	2	0	5	0	2	0	2	9	0	0	5	83	0	6	0	0	AA	O	30	n	25800	37.1	7.3
21	711	20	17	31	1	33	5	1	517	3	0	27	0	43	2	62	.	.	3	24	5	66	2	7	0	46	1	63	10	7	10	6	2	24	0	31	5	28	137	0	188	11	AA	B	49.7	n	173625	36.5	11.7
22	531	6.57	0	0	0	0	.	.	34	1	1	0	0	0	25	1	.	.	0	0	3	0	6	2	0	0	0	0	7	0	0	0	2	0	0	0	5	0	0	0	0	0	AA	A	53.1	n	39250	39.4	11.1
21	2021	20	0	0	2	0	4	0	3	0	1	0	2	0	0	0	.	.	1	0	0	0	0	0	1	0	17	0	21	0	195	0	3	0	9	0	5	0	0	0	1	0	AA	B	34.8	n	76275	39.7	12.8
21	631	4.39	0	0	0	0	0	0	12	0	1	0	0	0	.	.	0	0	.	.	1	0	6	0	1	0	1	0	0	0	0	0	4	0	.	.	5	0	.	.	31	0	AA	A	30.1	n	23025	38	7.1
21	1331	0.2	0	114	1	219	.	.	3	289	1	165	0	38	.	.	.	.	1	29	1	193	2	101	5	50	1	305	3	34	2	48	4	73	0	12	5	19	0	31	3	24	AA	A	12.7	n	6975	38.2	8.8
21	2691	20	0	0	0	0	0	0	3	0	0	0	0	0	1	0	.	.	3	0	0	0	2	0	0	0	0	0	0	0	0	0	4	0	4	0	5	0	3	0	0	0	AA	B	35.2	n	85950	36.6	11.2
21	12461	5	0	7	0	5	1	25	10	21	0	12	1	32	0	4	.	.	0	22	0	10	1	17	0	37	0	16	0	20	8	50	4	25	4	0	5	15	6	16	0	13	AA	AB	15.1	n	80700	39.2	10.8
22	63	17.32	16	2	0	0	.	.	163	0	5	0	0	0	22	5			6	0	10	0	6	0	6	0	6	0	10	0	2	0	5	0	10	0	5	0	9	0	5	0	AA	O	17.1	n	77900	38.4	8.5
22	285	5	2	0	0	0	1	0	214	0	0	0	3	0	217	3	.	.	1	0	2	0	0	0	3	0	3	2	0	0	5	0	5	0	0	0	5	1	1	0	15	0	AA	B	43.1	n	87000	39	10.4
22	413	1.58	0	0	0	0	2	0	27	0	2	0	0	0	.	.	0	0	.	.	4	0	33	0	24	0	57	0	0	0	0	0	6	0	.	.	5	0	.	.	0	0	AA	B	57.5	n	37400	38.1	10.5
21	9511	2.52	0	5	0	2	1	0	14	0	0	61	0	0	0	0	.	.	0	0	0	0	5	0	0	0	1	0	4	0	0	8	6	0	0	0	5	0	0	4	1	0	AA	B	17.4	n	8200	36.2	6.9
21	8851	0.78	5	33	4	18	.	.	3	4	1	24	5	39	.	.	2	37	.	.	1	24	3	10	4	52	1	30	8	9	3	39	8	42	.	.	5	29	.	.	11	30	AA	B	12.8	n	56050	37.1	6.3
22	130	0.8	0	0	1	1	0	0	53	0	0	0	0	0	20	2	.	.	0	6	0	0	8	0	0	0	0	0	0	0	0	0	9	18	0	0	5	0	0	0	0	0	AC	A	58.7	n	9475	38.6	10
21	7691	6.53	0	1	0	46	0	0	31	0	0	22	0	2	.	.	0	0	0	0	0	6	0	1	0	0	0	46	12	0	0	2	10	0	0	0	5	0	18	0	0	0	AA	A	11.3	n	45000	38	9.3
22	441	9.9	42	2	0	0	.	.	108	4	0	2	0	10	.	.	.	.	1	1	2	0	3	0	5	0	12	0	7	1	1	0	11	0	1	7	5	1	1	0	5	0	AC	O	44.2	n	224250	39.8	10.4
22	15	5	0	1	13	4	6	4	859	0	0	0	0	0	4	5	.	.	6	3	0	3	0	0	8	0	374	0	12	9	2	0	12	0	0	0	5	0	7	0	4	0	AA	AB	45.7	n	40775	39	12.7
22	203	5	5	5	10	2	12	5	27	2	4	1	11	1	13	2			7	2	0	6	9	2	7	2	26	5	6	1	5	2	14	3	6	2	5	0	2	0	12	1	AC	B	46.2	n	309475	39.6	11.1
22	12	5	0	0	0	0	0	0	103	0	0	0	0	0	5	3	.	.	0	0	0	0	0	0	4	1	5	1	0	0	2	0	14	3	11	3	5	3	0	0	2	0	AA	O	53.2	n	108350	36.9	7.2
21	3951	15	0	0	0	0	88	0	530	0	0	0	196	0	6	0	.	.	7	0	0	0	10	0	40	13	0	0	11	0	8	0	14	0	7	0	5	0	296	0	201	0	AA	AB	39.2	n	24250	39.6	12.4
22	27	5	0	0	0	0	0	0	0	0	0	0	1	17	0	0	.	.	0	13	0	0	0	0	0	0	0	0	5	0	0	0	15	16	0	2	5	1	1	0	0	0	AA	A	42.3	n	33100	36.9	8.6
21	501	12.69	0	0	4	2	13	0	141	0	2	0	12	0	44	0	.	.	19	0	0	0	31	0	3	0	18	1	21	0	4	0	16	0	2	0	5	0	6	0	9	0	AA	A	14.7	n	52300	37.4	10.1
21	19851	7	3	0	3	0	0	0	301	0	0	0	0	0	2	0	.	.	0	0	0	0	0	0	0	0	96	0	0	0	13	0	21	0	0	0	5	0	0	0	1	0	AA	A	4.9	n	91350	37.4	10
22	68	12.58	2	0	22	0	0	0	10	0	2	0	12	0	4	0	.	.	13	0	8	0	6	0	11	0	23	0	2	0	13	0	21	0	2	0	5	0	3	0	8	0	AA	O	24.6	n	94200	37.9	10.2
21	3251	5	18	3	22	0	2	1	196	0	2	0	16	4	.	.	9	2	4	0	8	1	1	1	23	0	13	2	3	5	6	0	23	1	0	46	5	62	0	1	7	2	AA	A	17.8	n	102950	38.7	7.7
22	30	5.06	0	0	0	0	0	0	8	1	0	0	0	0	5	0	.	.	5	0	0	0	1	0	1	0	8	0	0	0	0	0	26	0	3	0	5	0	29	0	0	0	AA	O	34	n	51625	37.7	11.5
21	4521	2.1	0	4	0	0	3	277	120	0	6	301	10	257	0	0	.	.	3	8	0	0	1	466	0	0	31	0	0	119	1	6	36	7	0	2	5	0	1	0	1	2	AA	O	29	n	68450	40.1	8
22	137	7.29	0	0	0	0	.	.	83	0	0	0	4	0	9	0	.	.	0	0	0	0	0	0	6	0	17	0	0	0	22	0	37	8	0	0	5	0	12	0	14	0	AC	A	28.3	n	39425	37.8	11.4
22	188	20	2	0	30	0	3	0	716	0	0	0	32	0	0	0	.	.	0	0	1	0	10	0	4	0	162	0	0	0	27	0	40	0	4	0	5	0	0	0	44	1	AA	O	52.1	n	90500	39.1	9.5
21	2791	5	3	7	6	42	4	43	109	0	4	21	6	30	.	.	8	43	18	15	1	31	3	22	19	9	1	37	8	35	20	4	40	0	4	1	5	0	9	4	10	11	AA	A	29.4	n	184000	39.8	10.2
22	11	4.38	0	0	1	0	0	0	5	0	0	0	0	0	3	0	.	.	0	0	0	0	0	13	0	0	0	0	0	1	0	0	41	0	1	0	5	2	11	0	3	0	AC	O	25.8	n	141425	36.5	10.4
22	557	7.01	7	11	38	1	31	0	222	0	3	2	19	5	67	5	.	.	0	13	0	11	3	1	29	4	6	2	9	9	38	3	45	6	2	9	5	2	0	0	1	1	AA	A	27.6	n	31250	38.6	11.6
22	67	5	2	0	27	0	4	0	226	0	4	2	1	6	36	0	.	.	0	6	12	0	3	1	6	1	136	0	7	0	11	0	46	0	3	0	5	0	3	0	8	0	AA	O	28	n	136425	40	9.8
22	99	19.28	0	0	28	0	59	0	836	0	0	0	13	0	25	0	.	.	0	0	13	0	27	0	34	0	26	0	17	0	38	0	46	0	9	0	5	0	0	0	8	0	AA	AB	38.3	n	162850	38.5	10.9
22	416	3.78	0	0	42	0	13	0	7	0	2	0	17	0	18	0	.	.	3	0	0	0	4	0	11	0	7	0	1	0	5	0	50	0	3	8	5	0	13	0	17	0	AA	A	55.8	n	32100	38.3	10.5
21	5011	13.8	0	0	14	6	16	0	709	0	6	30	41	0	.	.	28	32	.	.	0	0	32	1	16	0	121	0	34	0	31	32	54	0	0	0	5	20	53	0	10	18	AA	O	15.4	n	46650	38.6	8.9
22	451	5.54	2	29	7	23	.	.	165	58	0	5	38	0	14	55	.	.	0	0	3	13	3	8	12	4	4	54	2	1	5	5	96	9	0	0	5	5	38	2	49	0	AA	B	34.9	n	200650	40.5	10
21	2791	5	0	0	2	1	.	.	478	0	0	0	0	0	34	4	.	.	0	0	0	0	3	0	0	0	2	0	7	0	0	0	133	0	0	0	5	0	2	0	1	0	AA	A	9.5	n	58825	38.7	7.9
22	188	5	32	5	78	9	.	.	916	21	1	0	132	4	29	2	.	.	32	1	21	4	4	0	104	2	83	0	14	2	139	1	134	2	3	3	5	0	6	1	91	0	AA	O	53	n	24075	38.3	9.7
22	2	20	8	8	29	7	35	42	580	0	62	6	70	184	31	6	.	.	39	97	28	0	62	14	38	98	29	0	38	28	53	83	136	4	16	5	5	3	17	2	21	5	AA	B	50.2	n	171400	38.1	11.1
22	439	5	22	0	16	0	0	0	482	0	0	0	0	0	47	0	.	.	0	0	0	0	0	0	2	0	60	0	0	0	0	4	203	0	0	0	5	0	12	0	15	0	AA	O	39.9	n	235150	39.2	11.9
22	510	7.38	10	0	488	0	0	0	207	0	14	1	495	0	280	0	.	.	16	0	105	3	174	15	351	0	292	0	66	4	383	0	498	0	9	0	5	0	3	0	20	0	AA	O	25.5	y	20050	37.9	10.3
21	16891	5	2	31	0	0	7	0	1	106	0	0	2	1	0	24	.	.	0	0	0	12	1	0	0	2	2	28	2	8	0	0	0	0	0	3	6	1	2	0	0	1	AA	B	6.1	n	144775	36.7	7.2
22	20	2.01	0	0	1	0	0	0	8	1	0	0	0	0	0	1	.	.	0	0	0	0	3	0	0	0	0	0	4	0	0	0	0	0	0	0	6	0	2	0	4	0	AA	A	35.8	n	114525	38.9	9.5
22	115	0.95	0	0	0	0	0	0	8	0	0	0	0	0	0	0	.	.	0	0	0	0	0	0	0	0	0	0	0	0	0	0	0	0	0	0	6	0	0	0	0	0	AA	B	49.8	n	4525	39.2	11
21	6731	1.18	0	0	0	0	.	.	3	0	0	0	12	0	.	.	0	0	.	.	0	0	0	0	0	0	0	0	0	0	0	0	0	0	.	.	6	0	.	.	0	0	AA	A	14.8	n	6800	36.6	8.2
21	8851	5.9	0	0	0	0	0	0	4	0	0	0	0	0	1	0	.	.	0	0	0	0	0	0	0	0	0	0	0	0	7	0	0	0	0	0	6	0	0	0	0	0	AA	B	23.9	n	66825	37.4	6.3
21	8751	1.18	2	4	0	0	.	.	7	2	4	5	11	2	.	.	4	4	.	.	0	4	2	1	6	4	3	0	3	3	4	3	1	33	.	.	6	7	.	.	7	53	AA	A	8.7	n	2975	37.2	9.5
21	12441	1.21	0	0	0	0	0	2	0	0	0	0	1	0	0	0	0	0	0	0	0	0	14	8	0	0	0	0	2	0	0	0	1	23	0	94	6	5	0	0	0	0	AA	O	17.5	n	12525	36	5.9
21	15031	8.4	6	0	0	0	0	0	0	0	0	0	1	0	0	0	.	.	0	0	0	0	0	0	0	0	0	0	1	0	0	0	1	0	1	0	6	0	1	0	2	0	AA	O	12.9	n	332250	38.8	6.5
21	271	1.8	0	0	0	0	0	0	58	0	0	0	0	0	4	0	.	.	0	1	3	0	22	0	0	0	0	0	10	0	0	0	3	0	0	0	6	0	1	0	0	0	AA	O	43	n	4300	37.8	11.8
21	6851	5	1	0	0	0	0	0	28	0	0	0	0	0	0	0	.	.	0	0	0	0	0	0	0	0	0	0	0	0	0	0	3	0	2	0	6	0	1	0	2	0	AA	B	24.3	n	93575	37.1	9
21	11651	12.05	0	0	5	0	4	0	64	0	3	0	0	0	.	.	.	.	11	0	0	0	0	0	0	0	4	0	14	0	3	0	4	0	0	0	6	0	12	0	8	0	AA	AB	17.7	n	181000	38.4	10.7
21	7071	20	0	0	1	0	2	0	9	0	0	0	1	0	2	0	.	.	1	0	0	0	0	0	0	0	3	0	26	0	1	0	4	0	1	0	6	0	3	0	3	0	AA	A	26.7	n	9400	38.1	6
22	347	1.2	0	0	0	0	0	0	1	0	0	0	0	0	0	0	.	.	0	0	0	0	0	0	0	0	1	0	1	0	0	0	4	0	2	0	6	0	5	0	7	0	AA	A	58.9	n	20925	37.2	9.7
22	60	20	6	21	1	6	32	5	501	32	1	4	3	38	53	8	.	.	14	33	32	7	2	22	5	28	37	1	5	31	22	42	5	42	7	5	6	2	77	2	64	5	AA	O	37.1	n	53825	39	11
21	10121	15.15	7	0	0	0	9	0	56	0	0	0	3	0	8	0	.	.	2	10	0	0	13	0	13	0	7	0	25	0	10	0	5	0	0	0	6	0	0	0	0	0	AA	O	18.7	n	23025	37.4	8.3
22	80	5	5	4	0	7	6	0	230	0	1	0	1	1	.	.	0	0	5	7	1	8	0	12	3	8	3	1	1	15	8	13	5	9	15	1	6	7	4	2	0	2	AA	A	52.9	n	7925	39.9	9.6
21	8681	5	0	186	5	377	0	18	65	0	5	290	5	20	0	147	.	.	3	36	1	465	8	191	1	187	3	117	9	80	1	194	6	66	0	188	6	21	0	25	3	29	AC	A	18.1	n	104625	40.7	9.4
22	4	19.73	1	0	0	0	.	.	58	0	0	0	0	0	2	0	.	.	1	0	0	0	40	0	0	0	11	0	9	0	8	0	8	0	11	0	6	0	0	0	0	0	AA	O	45.7	n	92000	37.6	7.9
21	14871	10.3	1	25	34	457	20	258	214	11	50	507	24	683	2	25	.	.	44	533	13	125	29	267	8	124	46	114	12	370	7	154	9	63	2	136	6	0	5	15	0	26	AA	A	12.5	n	55325	39.3	11.7
22	27	5	4	0	37	0	39	0	51	0	12	0	46	0	19	1	.	.	21	0	10	0	18	0	47	0	33	0	10	0	38	0	14	0	7	0	6	0	14	0	10	0	AA	A	30.6	n	49625	38.9	9.8
22	24	5	0	0	97	3	108	4	6	0	0	0	218	2	1	0	.	.	33	12	0	0	63	90	188	8	27	1	11	0	22	1	14	0	4	0	6	0	5	0	3	0	AA	B	42.7	n	51575	39.1	7.3
21	3341	5	0	0	0	35	24	1	139	4	2	167	54	3	0	0	.	.	0	0	1	3	3	102	33	0	0	74	1	27	0	0	19	0	0	0	6	0	0	0	0	0	AA	A	30.9	n	35550	39.8	8.5
21	10241	3.33	2	7	0	21	0	1	281	0	0	8	0	18	0	7	0	0	0	13	0	0	2	17	8	127	4	7	5	45	0	80	23	111	2	43	6	9	42	6	18	0	AA	B	15.7	n	40100	39.4	7.9
22	179	20	0	0	1	0	2	0	344	0	0	0	3	0	8	0	.	.	12	0	0	0	14	0	3	0	2	0	5	0	13	0	25	0	2	0	6	0	5	0	4	0	AC	O	47.5	n	96100	40.3	8.2
21	3291	5	0	0	4	0	1	0	0	0	1	0	2	0	0	15	.	.	0	0	2	5	0	0	0	0	28	0	10	0	0	0	27	0	4	21	6	3	1	0	26	2	AA	B	29.7	n	260000	38.9	10.3
21	1771	4.54	2	2	1	0	2	1	72	0	3	0	1	3	0	0	.	.	0	38	1	1	7	0	0	33	22	0	30	0	2	11	36	5	1	0	6	0	1	0	1	0	AA	A	32.4	n	43775	37.2	11.9
21	721	12.25	2	0	2	1	11	0	307	0	0	0	11	0	19	0	.	.	12	0	12	0	7	1	8	0	8	1	40	2	25	0	41	0	9	0	6	0	0	0	5	0	AA	A	40.8	n	210825	38.7	12.1
21	6441	5	0	0	1	1	1	8	79	0	1	4	3	0	.	.	20	56	1	17	2	3	1	0	3	7	19	4	1	5	17	6	44	2	7	17	6	9	35	0	29	3	AA		10.8	n	50025	38	10.5
22	35	8.92	0	0	7	1	7	1	0	0	0	0	0	0	0	0	.	.	1	0	1	0	0	0	1	0	6	0	0	0	1	0	60	0	0	0	6	0	0	7	0	0	AA	O	25.2	n	2350	39.1	9
21	801	5	6	1	44	0	.	.	2561	2	6	0	51	0	634	2	.	.	0	0	0	0	5	0	5	0	73	0	1	0	5	0	75	0	6	0	6	0	39	0	17	0	AA	B	15	n	308750	38.6	8.1
22	244	8.56	0	0	29	0	40	0	1	0	4	0	36	0	0	0	.	.	9	0	2	0	5	0	41	0	17	0	0	0	32	0	134	0	1	0	6	0	3	0	9	0	AA	O	31.8	n	12200	39.7	7.5
22	523	16.23	5	0	11	0	.	.	905	0	0	0	8	0	80	5	.	.	0	0	0	0	11	0	2	5	100	0	5	0	11	0	145	144	8	3	6	10	40	0	25	0	AA	O	53.6	n	322925	40.3	10.7
22	109	13.18	5	0	6	0	.	.	196	0	0	0	103	2	13	0	.	.	8	0	7	2	0	0	41	0	162	1	0	0	79	14	189	47	0	0	6	0	0	0	6	0	AA	B	24.3	n	75500	40.4	6.9
22	286	2.01	0	0	11	0	6	0	192	0	3	0	1	0	1	0	.	.	7	0	2	19	4	0	0	0	14	0	17	0	0	0	192	0	3	0	6	0	14	0	3	0	AA	O	47.8	n	32900	39.2	6.5
22	370	5	3	4	80	20	105	26	74	1	7	4	226	11	93	13	.	.	14	15	24	7	53	3	126	24	32	10	5	0	117	11	208	35	2	1	6	0	24	2	33	7	AA	O	26.4	n	93125	37	7.4
22	355	5	0	0	3	0	0	0	79	0	0	0	0	0	0	0	0	0	0	0	0	0	2	0	0	0	18	0	0	0	0	0	0	0	0	0	7	0	0	0	0	0	AA	B	39.1	n	22150	39.9	9
21	4241	5	2	4	0	0	7	4	468	0	0	0	6	17	1	0	.	.	0	0	0	0	2	8	2	0	10	0	15	0	0	8	0	60	0	26	7	70	5	28	8	5	AA	A	25.8	n	179050	36.5	13
22	537	8.69	0	0	0	0	7	0	36	8	1	0	0	0	0	0	.	.	0	0	0	0	0	0	0	0	0	0	1	0	0	0	0	0	0	0	7	0	5	0	4	0	AA	A	47	n	6600	40.2	9.8
21	1861	1.98	0	12	0	114	0	7	4	30	0	0	0	0	1	20	.	.	0	1	0	118	0	16	0	0	0	148	0	10	0	0	0	0	0	0	7	0	0	1	0	2	AA	O	35.3	n	65650	39.2	9.2
21	5211	9.2	2	0	4	0	0	0	26	0	0	0	0	0	0	0	.	.	2	0	0	0	6	0	0	0	0	1	1	0	0	0	0	0	2	0	7	0	3	0	8	0	AA	O	25.9	n	15000	39.5	8.6
21	19241	1.09	0	0	0	2	0	0	77	60	0	0	0	0	0	4	.	.	0	0	0	0	0	0	0	2	0	0	0	0	1	5	1	2	0	39	7	53	0	84	0	9	AA	B	3.4	n	2600	38	8.1
21	571	6.54	0	0	0	0	0	0	169	0	0	0	1	0	0	0	0	0	0	0	0	0	0	0	25	0	232	0	24	0	19	0	2	0	3	0	7	0	11	0	28	0	AA	O	27.3	n	113475	36.4	8
21	3251	20	2	12	1	23	0	0	8	24	0	0	1	11	1	85	.	.	2	0	2	200	10	3	0	1	0	2	0	3	0	1	2	53	2	14	7	38	8	18	6	67	AA	A	30.5	n	164750	36.5	7
21	17841	0.8	0	0	0	0	0	0	3	0	0	0	0	0	0	0	.	.	0	0	0	0	0	0	0	0	0	0	0	0	0	0	2	0	0	0	7	0	1	0	2	0	AA	O	7	n	1975	38.3	11.6
22	286	2.5	0	1	14	1	2	0	238	0	5	0	28	25	150	16	.	.	52	46	7	1	51	14	13	3	67	0	273	431	4	2	4	1	1	1	7	2	9	0	5	0	AA	O	21.9	n	98275	39.7	6.7
22	3	10.25	0	0	6	0	18	7	114	0	11	0	38	1	56	1			6	2	0	0	4	0	23	2	34	0	7	2	37	4	5	0	2	1	7	2	13	3	0	0	AA	O	31.5	n	53575	39.4	7.9
21	4321	3.7	3	5	8	6	1	83	94	0	1	2	8	20	3	1	5	4	2	48	1	2	18	25	2	62	14	0	21	16	1	47	5	71	5	8	7	12	10	4	17	23	AA	A	27.6	n	131225	37.1	9.9
21	6851	9.39	0	0	0	2	0	0	58	0	0	0	0	0	0	0	.	.	0	0	0	0	0	0	0	0	0	0	0	0	0	0	7	0	0	0	7	0	0	0	0	0	AA	B	23	n	141500	39.5	7.4
21	16261	15.9	3	0	24	0	0	0	243	0	1	0	0	0	12	0	.	.	0	0	0	0	0	0	0	0	55	0	26	0	0	0	8	0	0	0	7	0	12	0	22	0	AA	A	8.5	y	229050	38	4.7
22	187	5.3	0	2	2	0	7	0	55	0	0	0	0	0	4	0	.	.	0	4	2	0	3	27	6	1	5	0	14	0	6	1	8	2	7	5	7	0	5	2	6	0	AC	B	41.3	n	26550	40.1	7.6
21	2771	7.29	0	0	0	0	.	.	164	0	0	0	5	0	.	.	4	0	.	.	0	0	11	0	9	3	0	0	13	0	14	0	12	0	.	.	7	0	.	.	8	0	AC	O	20.5	n	7850	38.9	9.6
21	4391	5	14	8	26	2	.	.	329	0	5	4	61	2	.	.	8	0	.	.	0	8	7	1	12	139	24	1	6	2	53	5	13	43	.	.	7	121	.	.	50	0	AA	O	19	n	134275	38.6	10.6
21	10461	3	0	0	2	0	.	.	0	0	0	0	0	0	.	.	0	0	.	.	0	0	0	0	3	0	30	0	0	0	0	0	17	0	.	.	7	0	.	.	2	0	AC	O	8.3	n	7075	36.9	8.9
21	15791	12.62	5	371	26	6	26	4	125	55	20	8	5	10	27	129	.	.	28	16	17	7	18	25	14	2	38	5	27	18	24	19	18	64	26	102	7	143	17	88	13	116	AA	B	8.3	n	102625	38.6	9.6
22	490	2.2	0	0	2	38	.	.	38	42	0	0	0	0	19	32	.	.	0	0	0	0	4	17	0	2	6	31	2	0	3	1	18	109	4	25	7	13	12	41	5	13	AA	B	23.5	n	23375	39.2	8.3
21	9631	2	1	0	9	0	6	7	8	0	4	0	25	4	.	.	0	0	5	5	19	6	20	6	39	54	7	0	33	122	38	53	26	108	7	24	7	3	13	18	16	9	AA	O	7.9	n	3325	38.4	11.6
21	6601	4.21	4	0	6	0	.	.	878	0	1	0	.	.	4	0	1	0	.	.	0	0	3	1	.	.	0	0	5	3	.	.	31	19	5	0	7	4	9	0	21	0	AA	B	13.6	n	58525	38.9	7.8
22	566	2.11	5	0	0	0	0	0	2	1	0	0	0	0	1	0	.	.	0	0	0	0	23	5	0	0	3	0	8	0	1	0	33	0	2	0	7	0	2	0	1	0	AA	A	25.3	n	16075	39.5	9.3
21	4341	20	4	9	6	18	51	0	124	0	121	0	17	0	36	0	57	0	4	19	0	0	95	0	21	4	78	0	60	14	19	0	34	10	21	12	7	0	38	0	25	3	AC	A	16.8	n	206400	38.9	10
21	4661	13.93	3	28	20	1	.	.	56	0	0	12	38	0	.	.	1	26	.	.	2	18	4	6	20	4	1	1	25	2	27	2	36	6	.	.	7	58	.	.	12	4	AA	O	18.3	n	45525	39.3	11.9
22	284	0.81	0	0	0	0	0	0	8	0	0	0	0	0	0	0	.	.	0	0	0	0	0	0	0	1	0	0	0	0	0	0	45	5	0	0	7	0	3	0	2	0	AA	B	23	n	56700	37.9	9.3
21	11901	8.82	2	7	5	3	1	1	38	0	7	1	5	0	61	2	.	.	2	3	6	3	4	2	4	13	13	4	55	0	31	6	49	0	15	1	7	2	9	0	55	0	AA	A	5.3	n	18000	39.7	8.1
21	4161	5	5	22	9	3	51	12	268	2	9	3	19	9	6	34	.	.	20	9	2	56	3	46	18	5	26	10	15	7	6	2	51	1	19	2	7	0	10	3	6	5	AA	AB	28.4	n	97950	36.8	10.3
22	89	10.12	0	0	22	0	22	0	0	0	1	1	13	1	23	1	.	.	1	0	0	0	5	1	27	1	2	0	0	0	25	0	51	0	0	0	7	0	0	0	0	0	AC	A	16	n	25650	38.4	7.9
21	1511	6	13	0	7	7	25	0	86	3	1	9	17	4	1	22	.	.	4	19	0	0	22	7	28	8	30	0	4	7	26	9	61	23	4	0	7	0	5	0	8	0	AA	A	12.2	y	130525	39.3	4.6
21	571	8.76	73	460	5	33	27	5	120	36	0	0	25	3	4	51	13	29	5	2	5	32	21	11	27	18	70	52	14	21	26	29	69	16	9	7	7	11	30	62	8	20	AA	O	38.4	n	196150	38.5	8.9
22	80	8.38	2	0	8	2	9	3	554	0	23	7	1	0	40	5	.	.	9	0	4	0	15	85	3	1	34	15	1	0	0	0	69	1	4	0	7	0	23	0	32	0	AA	A	52.4	n	405800	40.3	10.2
22	217	5	2	4	36	22	.	.	287	5	5	17	36	137	1	2	.	.	9	94	8	23	2	7	35	244	32	13	4	3	9	205	91	103	12	15	7	6	1	0	1	0	AA	B	44.8	n	44300	39.2	9.2
21	241	13.44	1	0	38	0	.	.	36	0	3	0	25	0	.	.	4	0	.	.	0	0	4	0	62	1	29	0	10	0	40	0	101	0	.	.	7	0	.	.	5	0	AA	B	32.2	n	164725	38.9	10.8
21	8311	11.03	0	0	5	0	128	0	1041	0	0	0	169	0	25	0	.	.	8	0	0	0	84	0	52	0	1321	0	17	0	163	0	114	0	2	0	7	0	50	0	66	0	AA	O	23.5	n	53650	37.9	10.9
22	486	20	1	2	4	0	4	16	1090	0	3	0	8	0	82	6	.	.	0	0	5	1	10	0	0	0	92	0	11	0	12	0	138	118	0	0	7	1	1	0	2	0	AA	A	29.1	n	244275	40.2	10
22	187	19	4	0	22	0	23	3	316	0	5	0	10	2	11	0	.	.	0	0	0	0	32	58	11	0	89	0	28	2	17	0	151	14	1	0	7	0	15	0	11	0	AC	B	52.9	n	45675	39.8	7.7
21	6701	2.91	8	14	0	6	3	8	163	3	3	3	4	2	44	12	.	.	48	1	4	7	75	2	1	6	1	8	47	4	1	5	.	.	4	5	7	14	21	6	4	17	AA	B	1.8	n	7375	36.4	10.7
21	19291	2.64	5	6	4	0	9	0	507	0	0	0	0	0	0	13	.	.	0	0	1	7	8	0	1	0	31	0	38	0	0	0	0	0	0	0	8	0	0	0	0	0	AA	AB	4.1	n	50050	37.1	8.7
22	41	20	63	0	3	0	0	0	268	1	3	0	0	0	1	3	.	.	0	0	0	0	0	0	0	0	15	1	3	0	0	0	0	0	5	0	8	3	5	1	2	0	AA	A	53.3	n	92900	40.3	9.5
21	10051	10.52	0	5	0	0	0	0	5	0	0	0	0	0	0	0	.	.	0	0	1	0	0	0	0	0	0	0	0	0	0	0	0	0	7	0	8	0	18	0	11	0	AC	O	22.2	n	4675	37.7	7
21	10341	1.98	0	0	2	0	2	0	14	0	0	0	0	0	0	0	.	.	0	0	5	0	2	0	3	0	0	0	7	0	0	0	0	0	1	0	8	0	3	0	7	0	AA	B	16.9	n	15475	36.3	9.1
21	10751	1.88	0	0	0	0	0	0	5	0	0	0	0	0	0	0	.	.	0	0	0	0	0	0	0	0	0	0	0	0	0	0	0	0	0	0	8	0	0	0	0	0	AA	A	20.3	n	2375	39.5	8.7
21	2251	7.08	0	4	17	0	1	0	3	31	0	0	3	0	0	5	0	0	0	0	0	0	8	0	17	0	75	55	0	0	0	0	1	0	0	0	8	2	10	0	10	139	AS	O	33.3	n	37050	38.7	8.9
21	19861	20	13	7	25	2	11	153	203	0	3	12	1	118	7	4	.	.	0	14	2	2	13	48	3	6	27	0	23	91	1	3	1	8	3	1	8	1	47	26	96	28	AA	O	18.9	n	156000	38.6	6.8
21	9761	5	2	2	9	2	.	.	0	1	1	0	4	0	.	.	4	1	.	.	1	3	1	0	4	2	17	0	2	0	0	1	1	0	.	.	8	0	.	.	0	0	AA	B	9.8	n	69575	37.9	12.1
22	497	3.14	0	0	0	0	0	0	21	0	0	0	3	0	0	0	.	.	0	0	0	0	5	0	0	0	0	0	15	0	0	0	2	0	1	0	8	0	0	0	0	0	AA	A	54.6	n	63150	38.4	11.9
21	19981	2.4	0	0	0	0	0	4	0	0	0	0	0	0	0	0	.	.	0	7	1	0	0	0	0	64	0	1	13	6	0	11	2	14	0	16	8	53	0	0	0	3	AA	A	6.3	n	14850	36.9	9.7
21	16801	3.36	0	0	8	0	9	0	80	0	2	0	3	0	3	0	.	.	16	0	1	0	0	2	2	0	22	0	0	0	3	0	3	0	0	3	8	0	2	1	2	0	AA	A	6.4	n	14075	38.1	7.7
21	9061	20	0	0	0	0	0	0	5	0	0	0	4	0	3	0	.	.	1	0	0	0	0	0	1	0	1	0	1	0	0	0	3	0	0	0	8	0	6	0	219	0	AA	B	32.2	n	192250	37.3	12.5
21	3911	8.64	3	0	0	0	0	0	15	0	0	0	0	0	1	0	.	.	3	0	0	0	7	0	0	0	0	0	1	5	1	0	4	14	0	0	8	0	8	0	0	9	AA	B	31.4	n	103000	39.6	9.5
21	2541	5	0	0	10	0	0	0	187	0	4	0	3	0	2	0	.	.	0	0	0	2	4	0	0	0	45	0	0	16	0	0	5	0	5	0	8	0	12	0	4	0	AS	AB	33.3	n	25700	36.5	7.6
22	467	13.76	0	0	0	0	0	0	3	0	0	0	0	0	3	0	.	.	11	2	1	0	0	0	0	0	43	0	0	0	0	0	7	0	3	0	8	2	80	5	48	0	AA	O	59.9	n	21975	37.6	10
21	5091	14.43	2	5	0	0	0	0	25	0	0	0	0	12	0	10	.	.	0	0	1	6	1	620	0	42	0	0	14	0	0	43	8	516	0	0	8	21	0	0	21	48	AA	O	26	n	22125	38.4	10.5
21	20891	10.76	0	0	13	0	20	0	149	0	2	0	15	0	15	5	.	.	13	0	2	0	0	0	29	0	50	0	68	0	26	0	11	0	0	0	8	0	134	0	0	0	AA	B	6.4	n	22425	36.8	6.9
21	17421	2.79	9	0	6	5	9	20	150	0	1	16	1	13	5	12	.	.	4	19	1	3	2	0	2	8	14	9	24	8	6	7	24	45	5	16	8	34	18	3	19	7	AA	A	7	n	197825	38.5	8
21	18621	11.1	4	0	16	3	19	1	393	0	13	4	23	0	0	11	.	.	4	1	8	2	3	0	12	0	75	2	22	2	12	1	25	2	3	0	8	0	41	0	35	1	AA	O	7.2	n	144475	36.3	9
21	6601	2.11	1	0	4	0	10	0	35	1	2	0	1	0	.	.	0	0	.	.	1	0	4	0	30	0	51	0	8	12	1	0	25	0	.	.	8	0	.	.	9	2	AA	B	15.2	n	8625	36.6	7.3
21	7381	5	0	84	23	2	1	7	138	0	0	14	0	5	0	102	.	.	0	6	1	2	0	19	2	18	0	51	10	17	1	33	25	0	0	34	8	0	45	4	72	0	AA	AB	21.1	n	83850	39.9	8.8
21	21521	11.11	7	0	48	0	34	0	546	0	9	0	12	0	48	19	.	.	10	0	12	0	8	0	22	0	15	0	12	0	44	0	29	0	13	0	8	0	4	0	72	0	AA	A	11.9	n	137000	38.5	7.3
22	490	15.17	5	5	23	4	1	1	270	0	19	2	2	0	.	.	4	0	7	0	6	8	26	1	4	1	50	0	1	1	12	0	43	2	12	1	8	0	52	1	30	2	AA	B	32.6	n	158450	39.2	11.1
21	6601	1.3	0	0	12	0	3	0	80	0	0	23	0	0	131	0	.	.	0	0	0	0	0	0	8	0	95	0	0	0	21	0	44	7	0	0	8	0	12	4	0	1	AA	B	11.5	n	6775	38.9	9.6
21	7371	11.31	0	0	2	3	15	360	38	0	1	33	6	221	0	0	16	41	18	465	1	0	22	171	0	65	73	0	53	29	4	397	45	377	12	148	8	322	15	42	0	0	AA	O	21.7	n	96400	39.3	9.1
21	10341	5	0	0	154	0	.	.	502	0	4	0	35	0	.	.	0	0	.	.	10	0	2	0	63	0	132	0	0	0	71	0	77	0	.	.	8	0	.	.	4	0	AA	B	6.7	n	93550	37.2	6
21	241	3.8	31	15	53	0	85	0	2014	0	0	0	274	0	10	0	18	0	15	0	19	0	114	0	191	0	188	0	25	0	226	0	129	0	7	0	8	0	30	0	28	0	AA	B	28.5	n	23600	39	8.7
22	377	20	0	0	23	0	24	0	439	0	0	0	12	0	0	0	.	.	3	0	0	0	0	0	2	0	274	0	0	0	129	0	143	0	2	0	8	0	1	0	2	0	AA	B	57.7	n	53750	37.6	12.1
21	20011	4.23	0	0	30	0	30	0	604	0	6	0	38	0	0	0	.	.	0	0	0	0	1	0	7	0	0	0	18	0	4	0	143	0	2	0	8	0	0	0	7	0	AA	A	3.5	n	26700	37.7	9.1
22	46	9.53	19	0	40	0	0	0	477	0	58	0	71	0	91	0	.	.	15	0	48	0	17	0	14	0	39	0	12	0	64	0	147	0	34	0	8	0	30	0	36	0	AA	B	35.4	n	156750	38.3	9.4
21	11061	4.39	7	2	54	0	69	0	117	0	9	0	158	0	.	.	18	3	6	0	25	0	15	2	112	0	91	0	34	4	126	1	286	2	8	3	8	0	18	0	1	4	AA	O	7.7	n	89825	40.4	10.4
21	2421	5.1	0	0	0	0	.	.	493	0	0	0	0	0	0	0	.	.	0	0	0	0	9	5	0	0	0	0	0	0	299	4	393	3	0	0	8	2	0	0	2	0	AA	O	11.1	n	40125	39.3	8.5
22	449	20	0	0	105	0	105	0	1	0	0	0	94	1	10	0	.	.	2	0	5	0	2	1	32	1	93	0	1	0	87	0	408	1	2	3	8	3	135	0	164	0	AS	O	44.7	n	77675	40	12.2
21	7351	3.25	0	0	0	0	.	.	3	4	0	0	0	0	0	2	0	0	3	0	0	0	1	0	0	0	5	4	0	0	1	12	0	0	0	0	9	0	0	0	0	0	AA	O	9.7	n	2650	39.4	10.1
21	8441	2.1	0	117	0	1	0	0	7	74	0	0	0	0	.	.	0	0	0	0	0	8	0	0	0	0	5	1	11	0	0	0	0	0	0	0	9	0	1	0	0	0	AA	A	8.3	n	10300	40.2	10.2
21	15181	0.62	0	0	0	0	0	0	22	0	0	0	0	0	0	0	.	.	0	0	0	0	0	21	0	0	0	3	0	56	0	0	0	7	0	0	9	0	1	0	1	0	AA	B	8.2	n	17175	39.5	9.6
21	10061	2.91	0	15	1	7	.	.	3	6	0	8	0	0	.	.	1	13	.	.	1	20	0	0	0	0	19	6	4	7	.	.	1	67	.	.	9	12	.	.	1	4	AA	B	9.3	n	38900	35.9	10.8
21	5971	9.09	1	0	4	1	10	1	71	0	2	1	12	0	.	.	8	25	.	.	0	5	1	2	2	0	9	2	3	7	2	1	1	5	.	.	9	0	.	.	3	1	AA	O	17.9	n	105700	38	6.7
21	10361	5	0	19	3	67	1	12	90	27	1	13	6	9	2	21	4	135	22	20	0	15	1	83	0	20	2	43	0	51	0	17	2	23	3	14	9	3	0	6	0	0	AA	B	18.2	n	52925	37.9	10.4
22	2	6.62	0	0	5	0	1	0	394	0	2	0	2	0	3	0	.	.	0	0	0	0	0	0	0	0	29	0	0	0	0	0	5	0	0	0	9	0	2	0	0	0	AA	B	50.9	n	46100	37.4	11
21	10341	16.2	0	0	0	0	0	0	1	0	1	0	0	261	0	0	.	.	0	107	2	41	27	0	0	44	11	2	30	4	0	56	5	124	3	54	9	69	8	8	0	0	AA	B	16.1	n	94525	38.5	9.1
22	3	20	2	0	246	0	103	0	730	0	45	0	4	0	82	3	.	.	12	0	10	0	77	0	100	0	274	0	34	1	249	0	6	0	12	0	9	0	10	1	3	0	AA	O	41.7	n	17050	37.5	9.5
21	2321	20	0	0	0	0	59	0	287	0	14	0	4	0	1	0	.	.	3	0	0	0	5	0	12	0	0	0	12	0	27	0	8	0	4	0	9	0	3	0	1	0	AC	O	33.2	n	100050	39.5	9.8
21	7691	6.7	0	0	0	0	1	0	22	1	0	0	0	1	.	.	9	18	0	0	0	0	2	0	6	1	2	1	4	3	3	5	11	22	0	1	9	1	2	0	0	0	AA	A	10.7	n	36675	39.6	9.5
21	8671	.	6	14	8	0	7	0	20	1	3	0	5	0	5	0	.	.	1	0	0	0	2	0	2	0	0	0	1	0	5	0	11	0	4	0	9	0	0	0	0	0	AA	A	21.9	n	49925	39.5	7.9
21	7001	12.4	1	0	0	0	0	0	24	0	0	0	0	0	11	0	.	.	0	0	0	0	9	27	5	17	0	0	0	0	6	24	13	0	6	0	9	21	7	1	27	0	AA	B	12.5	n	109925	39.4	6.6
21	8791	1.2	0	1	0	0	0	2	2	0	0	0	0	0	0	6	.	.	0	0	0	0	0	0	1	2	0	0	0	0	1	0	14	0	0	0	9	0	0	0	0	0	AA	AB	20.4	n	6400	38.8	7.5
22	53	2.35	0	0	0	0	.	.	0	0	0	0	10	0	.	.	0	0	.	.	0	0	13	0	2	0	4	7	20	0	0	0	15	0	.	.	9	0	.	.	0	0	AA	O	50.4	n	4825	38.6	6.2
22	269	2.1	3	0	6	1	9	0	66	0	2	0	4	0	0	0	.	.	3	0	12	0	4	0	2	0	21	0	3	0	15	0	19	0	4	0	9	0	6	0	5	1	AA	O	44.8	n	75325	37.4	8.1
22	3	5	2	0	4	8	24	6	163	0	6	24	22	8	13	4	.	.	52	12	5	3	6	5	23	10	25	8	12	6	21	0	31	2	10	0	9	0	16	1	1	1	AA	O	39.9	n	114300	40.5
21	9531	4.9	0	0	1	0	0	0	6	1	0	0	0	0	0	0	0	0	0	0	0	0	0	0	0	0	0	0	0	0	0	0	41	10	0	0	9	11	0	0	29	0	AC	B	17.5	n	21475	40.3	8.6
21	13421	20	12	137	0	9	116	3	13	422	.	.	40	5	13	241	9	2	80	10	8	160	0	0	96	85	21	24	6	8	28	95	44	137	2	336	9	282	4	182	15	43	AA	B	12	n	33175	36.3	10.6
21	4311	20	3	155	16	110	10	240	325	6	3	160	11	73	3	198	.	.	10	235	5	262	5	119	6	233	3	248	8	195	37	163	47	210	37	218	9	178	90	20	140	127	AA	O	40.4	n	145625	36.6
22	225	5	1	13	0	3	0	17	118	1	0	0	2	22	0	56	0	4	0	7	0	2	0	20	21	5	8	1	1	10	25	19	50	9	2	127	9	50	3	37	0	3	AA	O	39.2	n	22325	39.3	11.4
21	6671	10.7	14	4	28	6	.	.	712	0	18	11	12	8	.	.	29	15	.	.	23	4	34	19	16	35	106	0	12	24	13	50	54	17	.	.	9	73	.	.	76	1	AA	A	14.3	n	27075	39.4	11.3
22	233	9	22	8	20	0	30	0	275	0	5	0	8	0	.	.	13	0	.	.	4	9	0	22	23	0	110	0	42	13	30	0	58	0	.	.	9	0	.	.	8	0	AA	O	36.8	n	352875	38.5	8.2
21	1251	5	3	0	8	9	.	.	496	2	11	1	14	29	.	.	18	0	.	.	3	0	10	9	18	78	3	5	13	20	7	24	58	21	.	.	9	35	.	.	2	2	AA	A	24.2	n	55225	38.6	13
22	163	20	1	1	40	1	0	0	40	13	1	0	41	0	0	0	.	.	1	0	8	0	5	0	22	2	8	11	3	1	0	6	66	3	0	0	9	0	21	0	37	2	AC	A	36.8	n	23475	39.5	9.9
21	17421	20	18	0	91	0	200	0	595	0	1	0	234	5	.	.	.	.	12	82	0	0	26	0	196	1	0	0	6	0	229	6	79	0	24	3	9	0	39	0	128	0	AA	A	18.5	n	166500	39.6	10.8
21	6881	11.73	2	1	4	0	31	0	460	0	4	0	29	1	10	1	.	.	11	2	5	6	18	4	5	1	57	0	17	6	17	3	87	0	0	1	9	0	31	0	40	0	AA	AB	23	n	29000	39.8	10.7
22	20	7.6	9	0	9	0	39	0	656	0	3	0	134	0	.	.	5	0	15	8	0	0	50	0	123	8	64	0	39	0	173	7	111	0	0	0	9	1	26	0	66	0	AA	A	47.9	n	214000	39.6	8.5
21	7102	5.5	0	0	2	0	42	2	45	3	32	2	1	0	101	9	.	.	7	0	6	3	2	0	15	1	18	7	4	0	5	0	127	2	6	0	9	0	10	1	11	0	AA	B	9.6	n	28175	36.7	6.5
22	131	20	2	1	7	0	.	.	15	1	0	0	22	0	6	0	.	.	10	15	0	0	0	0	0	0	47	8	0	0	0	0	158	0	0	0	9	0	0	0	0	0	AA	AB	54.2	n	293425	38.9	7.8
21	3711	5	10	60	46	1	119	1	530	4	0	0	223	0	144	68	.	.	5	12	0	0	17	2	99	4	12	3	21	4	32	42	222	17	8	14	9	165	3	21	10	51	AA	O	9.3	n	63100	38.3	8.7
22	62	19.5	24	4	10	2	.	.	2017	0	13	0	135	0	2	2	.	.	37	0	0	1	6	0	125	0	4	1	9	3	172	0	383	7	6	1	9	2	153	0	140	1	AA	O	60.5	n	39175	38.6	10.3
22	166	0.6	1	0	0	0	0	0	4	1	0	0	0	0	0	0	.	.	0	0	1	1	4	0	0	0	2	0	4	1	0	0	0	0	1	0	10	0	20	0	22	2	AC	O	36.6	n	5425	39.2	8.9
21	10021	0.7	0	0	0	0	3	0	2	0	0	0	0	0	5	0	.	.	0	0	0	0	2	0	1	0	0	0	1	0	0	0	0	0	0	0	10	0	1	0	0	0	AA	O	19.1	n	2525	40.1	8.7
21	16971	3.4	0	0	0	0	0	0	34	1	2	0	0	0	2	0	.	.	2	0	0	0	0	0	1	0	3	0	0	0	0	0	2	0	3	0	10	0	0	0	0	0	AA	A	6.7	n	18975	36.8	9.1
21	7551	11.35	0	0	0	0	3	0	4	0	4	0	0	0	1	0	.	.	10	0	0	0	8	0	0	0	2	0	2	0	0	0	2	0	0	0	10	0	0	0	1	3	AC	O	34	n	76200	37.2	8.1
21	13141	5	0	0	5	0	3	0	12	0	2	0	35	0	2	0	.	.	3	0	0	0	5	0	8	0	0	0	9	0	4	0	3	0	0	0	10	0	0	0	4	0	AA	O	15	n	138125	39.2	8.1
21	17801	4	0	0	0	0	6	0	35	1	0	0	0	0	0	0	.	.	4	1	0	11	0	0	1	0	43	0	4	1	1	0	4	0	0	0	10	11	0	0	0	6	AS	O	7.3	n	25050	38.3	8.6
21	20461	4.23	3	0	1	0	0	0	7	0	2	0	5	0	6	0	.	.	2	0	2	0	0	0	0	0	5	0	2	0	2	0	4	0	1	0	10	0	6	0	3	0	AA	O	11	n	6900	39	7.3
21	13371	3.1	0	0	0	0	0	0	1	0	0	0	0	0	0	0	.	.	0	0	0	0	0	0	0	0	0	0	1	0	0	0	4	0	1	0	10	0	0	0	0	0	AA	O	13	n	16050	37.8	5.8
21	14081	3.58	0	3	0	0	0	0	0	56	0	0	0	0	0	7	.	.	0	0	0	11	0	1	0	0	0	1	1	3	0	0	4	0	0	0	10	2	1	4	0	0	AA	A	11.2	n	32275	36	5.9
22	546	4.5	0	0	0	0	0	0	238	0	1	0	0	0	3	0	.	.	0	0	0	0	2	0	0	0	4	0	0	0	2	0	5	0	3	0	10	0	3	0	2	0	AC	B	44.8	n	23900	37.1	12.7
21	9401	5	1	0	2	0	2	0	144	0	0	0	0	0	.	.	1	0	.	.	7	0	14	1	2	0	17	0	6	0	5	0	6	0	.	.	10	0	.	.	4	0	AS	A	10.6	n	3425	39.9	7.4
21	18901	3.3	3	1	0	10	0	2	122	17	0	0	4	2	4	10	.	.	19	16	0	0	0	2	0	7	8	1	28	2	0	1	6	0	7	7	10	5	3	1	2	9	AA	B	5.2	n	21025	36.7	10.2
21	1671	5	9	22	31	23	.	.	250	21	6	10	23	42	1	3	.	.	37	107	0	0	2	6	27	54	50	29	22	7	30	54	7	39	4	14	10	100	1	10	30	38	AA	B	10.2	n	104400	40.1	7.4
21	711	5	6	0	11	0	14	6	284	0	0	0	17	5	1	0	.	.	10	56	3	0	0	20	0	48	22	22	0	7	3	0	7	3	0	0	10	0	0	0	2	0	AA	B	37.9	n	115575	37.4	11.6
21	731	17.9	19	135	18	0	0	0	323	0	0	0	0	0	1	47	.	.	0	0	2	0	0	0	0	0	32	0	0	0	0	0	9	0	0	30	10	38	11	0	7	35	AA	O	38.9	n	329375	39.6	9.7
22	490	4.17	5	38	6	26	.	.	254	5	3	18	8	32	.	.	8	13	.	.	3	15	9	36	2	37	3	27	50	1	3	49	11	32	.	.	10	30	.	.	5	24	AA	B	36.7	n	6175	37.4	10.4
21	12441	1	0	0	19	0	0	0	248	0	7	0	0	0	162	0	3	0	3	0	15	0	25	0	0	0	76	0	49	0	18	0	29	0	1	0	10	0	25	0	6	0	AA	O	4.3	n	25900	39.3	11.2
22	475	10.2	6	0	0	0	0	0	413	0	0	0	0	0	28	0	3	0	8	0	0	0	33	8	1	0	104	6	52	18	4	0	33	17	0	0	10	0	76	0	54	0	AA	A	49.7	n	24750	38.3	11.8
21	411	20	4	0	3	0	2	0	39	0	4	0	8	0	1	0	.	.	24	0	0	0	0	0	41	0	17	0	0	0	28	0	40	0	4	0	10	0	19	0	8	0	AA	A	45.1	n	30625	36.1	11.3
22	230	9.37	0	0	1	0	1	0	406	2	0	0	1	0	86	10	.	.	0	0	0	0	0	0	0	0	0	8	0	0	2	0	51	1	0	0	10	0	7	6	6	3	AA	O	55.2	n	103175	37.4	11.6
22	464	6.6	0	0	51	0	.	.	32	0	2	0	14	1	7	1	.	.	2	0	8	2	0	0	80	5	112	1	7	0	11	0	69	0	5	0	10	0	7	0	4	7	AA	AB	57	n	211650	37.8	9.4
21	5011	20	0	0	0	0	12	0	68	0	0	0	27	0	.	.	.	.	11	0	0	0	0	0	22	0	7	0	0	0	37	0	72	0	7	0	10	0	26	0	12	0	AA	O	39.9	n	85425	37.6	10.7
21	571	20	3	0	22	2	77	4	207	0	1	0	3	0	.	.	2	0	3	0	28	6	1	0	60	0	62	7	1	0	66	0	89	4	0	0	10	5	7	0	23	2	AA	O	28.1	n	32300	39.9	8.6
21	4281	20	41	0	29	0	16	0	745	0	27	6	4	0	101	0	.	.	10	0	18	0	30	4	9	0	106	31	11	0	9	0	105	0	6	0	10	0	9	0	213	0	AA	B	38.8	n	204175	39.3	11.6
21	3811	11.76	7	6	24	6	21	6	44	3	4	2	48	2	.	.	15	46	12	8	12	5	8	21	42	5	444	0	12	24	30	13	113	40	4	8	10	9	12	6	22	8	AA	O	19.8	n	41700	39.8	12.6
22	538	20	7	0	15	0	7	0	399	0	16	0	14	0	13	0	.	.	5	0	3	0	3	0	14	0	114	0	2	0	140	0	163	0	5	0	10	0	19	0	31	0	AA	A	41	n	37775	38.6	8.4
21	1661	0.2	0	5	0	16	0	2	0	10	0	9	0	4	1	67	.	.	4	10	1	4	3	6	0	5	1	7	3	8	2	0	.	.	0	3	10	20	1	14	0	13	AA	O	14.6	n	2300	.	10.2
21	1721	5	0	0	9	0	10	0	103	0	1	0	3	0	12	0	.	.	6	0	9	0	12	0	0	0	20	0	24	0	0	0	0	0	0	0	11	0	0	0	0	0	AA	O	35	n	63550	39.6	11.2
21	6481	5	0	0	0	0	0	0	330	0	1	0	6	0	0	0	.	.	0	0	0	0	0	0	0	0	76	0	0	0	0	0	2	0	0	0	11	0	0	0	0	0	AA	O	25.7	n	187200	36.2	10
22	562	10.8	2	0	3	0	2	0	32	0	1	1	2	0	4	2	.	.	3	1	1	0	6	2	4	0	7	0	11	1	3	1	3	0	0	10	11	0	1	0	3	0	AA	A	20.9	n	61675	36.5	7.6
22	384	10.93	0	0	0	0	0	0	72	0	0	0	0	0	2	0	.	.	0	0	1	0	4	0	0	0	2	0	5	0	4	0	4	0	0	0	11	0	0	0	0	0	AC	O	42.5	n	17775	37.6	9.5
21	14181	4.48	0	0	0	0	0	7	14	1	0	0	0	1	0	0	.	.	0	0	0	0	0	0	3	2	0	0	1	1	0	10	4	5	0	0	11	0	0	0	0	0	AA	O	13.9	n	22375	38.4	10.2
22	12	10	0	0	4	0	2	0	206	0	0	0	0	0	168	0	.	.	2	0	0	0	19	0	1	0	197	0	9	0	0	0	6	0	0	0	11	1	4	0	0	0	AA	O	54.1	n	7400	38.1	11
21	6731	4.04	2	15	2	5	0	67	108	0	1	6	2	43	2	26	0	1	7	21	0	14	0	54	4	17	14	0	1	35	1	12	7	74	4	28	11	28	5	16	1	15	AA	A	22.2	n	41300	36.6	9.9
22	537	10.9	0	0	0	0	.	.	228	0	0	0	3	1	.	.	.	.	0	0	0	0	11	0	2	0	23	0	8	0	6	18	9	42	0	13	11	13	102	0	129	0	AA	A	24.1	n	13350	37.9	8.7
21	1941	5	3	13	0	0	1	1	312	0	0	0	4	0	2	0	.	.	9	6	2	0	0	0	16	8	0	0	13	1	5	1	11	0	0	40	11	1	3	0	3	1	AA	B	34.9	n	40600	39.4	8.8
21	561	6.23	0	0	9	0	0	0	34	0	10	0	2	0	40	0	.	.	4	0	12	0	12	0	7	0	61	0	3	0	0	0	14	0	6	0	11	0	13	0	8	0	AA	O	11.4	n	63625	38.5	6.8
21	1281	5	6	3	0	0	0	0	202	0	2	0	1	0	2	3	.	.	1	0	3	0	2	12	0	0	5	7	2	0	2	0	19	2	3	0	11	2	10	7	2	6	AA	B	11.8	n	109050	37.7	9.5
21	7331	20	0	0	31	13	0	12	74	1	16	0	13	0	0	0	8	1	0	0	10	4	11	0	0	0	63	33	13	0	12	0	22	2	0	0	11	0	89	0	6	0	AA	O	22.6	n	72900	37.6	8.2
22	226	5.04	0	0	0	0	0	0	94	0	1	0	0	0	21	0	.	.	12	0	0	0	4	0	5	0	31	0	15	0	0	0	24	1	1	0	11	0	7	0	13	0	AA	O	33.2	n	13100	38.9	10.2
21	4891	17.07	0	0	14	2	16	6	62	0	0	0	13	3	.	.	1	0	0	0	0	0	0	0	17	1	35	1	35	1	0	0	25	4	2	0	11	0	23	2	1	0	AA	B	15.2	n	28425	37.6	8.5
21	14821	2.14	2	10	0	5	0	2	22	0	0	0	4	19	0	15	.	.	0	0	0	0	0	0	0	0	0	0	18	0	0	0	27	0	0	0	11	0	5	0	0	0	AA	A	9.6	n	4000	37.1	6.4
21	2811	12.33	27	335	31	60	67	8	29	297	23	125	16	53	10	0	.	.	0	65	17	2	13	2	24	33	223	0	21	8	98	14	30	34	10	55	11	187	4	46	22	11	AC	O	31.1	n	98000	38.5	10.3
21	5031	20	32	195	46	1	17	17	337	79	6	0	12	0	52	45	.	.	2	1	6	25	0	0	7	0	31	4	0	0	5	34	36	134	4	149	11	80	9	48	8	35	AA	A	27.6	n	168000	36.4	11
22	226	5	6	3	1	3	0	0	552	0	1	7	8	1	2	254	.	.	0	0	1	13	6	0	0	0	57	15	38	1	0	0	42	1	0	0	11	0	42	0	22	0	AA	O	58.6	n	72500	38	12.7
22	415	20	17	18	27	17	10	14	171	1	3	21	34	1	21	6	.	.	17	5	13	17	5	6	26	2	17	11	24	15	53	4	69	3	3	4	11	5	5	3	6	6	AA	O	39.9	n	40000	37.4	10.5
22	238	10.16	3	1	66	0	.	.	211	1	1	0	104	0	136	0	.	.	3	0	5	0	6	0	40	0	139	0	74	0	93	5	103	3	0	1	11	0	14	0	21	0	AA	O	42.6	n	22275	39.2	10.2
22	480	20	0	0	116	0	.	.	0	0	9	0	150	0	0	0	.	.	7	8	0	0	7	1	98	0	110	0	10	2	49	0	460	0	16	0	11	0	56	0	7	0	AA	A	35.3	n	22850	39.7	10.8
22	72	18	16	0	0	20	.	.	294	0	3	7	250	1	2	0	.	.	50	10	0	0	3	0	379	0	22	0	40	2	259	3	589	36	7	0	11	0	50	1	78	1	AA	A	27.9	n	43325	38.6	6.2
22	401	20	1	0	16	0	63	0	25	0	5	0	58	0	3	0	.	.	3	0	7	0	57	0	0	0	275	0	0	0	0	0	0	0	1	0	12	0	1	0	1	0	AA	B	48.4	n	15350	38	12
21	13191	8.45	0	0	0	0	0	0	14	0	0	0	0	0	0	0	.	.	0	0	0	3	0	0	0	0	47	0	0	0	0	0	0	0	0	0	12	0	0	0	0	0	AA	O	13.8	n	47375	39.5	7.8
21	651	2	0	0	0	0	0	0	0	0	0	0	0	0	0	0	.	.	0	0	0	0	0	0	0	0	0	0	0	0	0	0	0	0	0	0	12	0	3	0	5	0	AC	O	40.5	n	3725	39.1	10.7
22	367	5	0	0	30	0	2	6	43	1	1	8	0	18	6	1	.	.	1	62	1	0	3	13	5	43	31	0	3	7	8	24	2	1	0	3	12	2	25	7	0	0	AA	A	35.2	n	32925	39.7	10.1
21	6381	2.9	0	0	0	0	0	0	66	0	1	0	0	0	1	0	.	.	0	0	1	0	0	0	0	0	30	0	16	0	0	0	2	0	1	0	12	0	7	0	4	0	AA	B	25.6	n	2450	38.4	7.1
21	10081	3.53	0	5	0	13	.	.	17	9	1	38	1	3	.	.	4	29	.	.	0	37	1	27	0	0	2	41	8	17	1	0	2	0	.	.	12	28	.	.	12	45	AA	AB	5.1	n	4300	37.2	9.4
21	711	4.37	0	2	0	0	29	0	15	2	2	0	4	2	2	0	.	.	0	6	1	0	1	0	0	0	2	0	6	2	0	3	3	0	9	0	12	0	3	0	4	0	AA	B	38.6	n	115250	36	9.8
22	170	5	8	2	0	0	5	0	784	0	0	0	3	0	0	0			0	0	0	0	0	0	4	0	0	0	3	0	3	0	15	0	15	0	12	0	4	0	0	0	AA	B	37.6	n	188425	40.7	9.6
21	2321	8.53	4	0	0	0	5	43	58	0	0	0	53	37	.	.	1	0	0	0	0	0	0	33	5	37	35	0	8	1	14	105	26	51	0	25	12	3	32	0	0	0	AC	O	20.2	n	21925	37.9	8.1
21	7881	12.68	3	0	12	0	25	0	115	0	0	0	53	0	.	.	0	0	3	0	8	0	0	0	34	0	81	0	0	0	16	0	35	0	3	0	12	0	15	0	28	0	AA	B	10.5	n	67125	39.1	10.3
21	20061	14.6	13	58	46	0	23	70	393	0	1	0	19	9	8	4	.	.	7	2	27	0	4	2	4	5	7	8	4	1	29	47	50	183	8	430	12	249	61	43	34	21	AA	O	13	n	182250	38.8	8.6
21	3361	20	5	4	48	0	53	3	238	0	30	7	35	8	4	13	.	.	25	3	3	35	8	8	77	5	24	5	8	20	71	7	54	0	27	3	12	126	77	4	85	11	AA	AB	44.1	n	43125	39.9	10.2
21	3811	5	17	56	15	1	0	0	279	11	0	0	0	0	7	2	.	.	0	0	3	1	3	85	12	0	15	1	1	0	45	0	72	3	8	0	12	7	7	4	25	2	AA	O	7.1	n	71925	40.1	9.3
22	400	20	0	0	75	29	31	15	351	13	1	4	0	0	112	6	.	.	4	1	1	0	49	28	64	6	6	8	2	1	67	7	72	4	29	3	12	3	100	3	22	0	AS	B	55.9	n	97300	37.9	10.5
21	11541	20	20	85	53	22	18	8	270	7	30	3	19	2	39	56	.	.	6	20	0	224	32	16	39	18	36	69	16	2	89	174	89	135	57	219	12	184	96	8	191	0	AA	B	27.6	n	222875	36.7	9.4
21	5921	12.14	0	8	7	26	0	0	7	41	1	7	0	0	.	.	.	.	1	0	2	0	0	0	0	0	7	1	1	0	0	0	273	11	0	0	12	1	12	0	2	0	AA	A	12	n	30275	40.2	10
22	431	4.75	0	0	97	0	18	0	152	0	3	0	253	0	41	0	.	.	0	0	6	0	4	0	34	0	41	0	17	0	40	0	407	0	0	0	12	0	15	0	0	0	AA	AB	41.2	n	52800	38.6	7.2
21	20541	2.03	2	0	2	0	7	0	70	0	0	0	0	0	0	0	0	0	0	0	0	0	0	0	0	0	17	0	0	0	0	0	5	0	0	0	13	0	0	0	0	0	AA	AB	1.9	n	128550	39.6	7.7
21	9401	9.93	0	0	0	0	1	0	34	0	0	0	1	0	0	0	.	.	0	0	0	0	6	0	0	1	0	0	19	0	1	0	6	0	0	0	13	0	0	0	0	0	AS	A	21	n	27000	39.4	9.6
21	12331	1.41	0	0	0	0	0	0	3	0	0	0	0	0	0	0	.	.	0	0	0	0	0	0	0	0	0	0	3	0	2	0	8	0	0	0	13	0	11	0	1	0	AA	AB	16.2	n	36425	40.2	8.6
21	411	1.21	1	170	6	12	0	111	42	10	0	12	1	53	5	73	.	.	6	42	0	22	60	27	12	45	17	11	8	30	10	24	9	287	0	65	13	80	3	130	3	150	AA	A	29.6	n	12025	36.8	10.9
21	5351	6.3	6	3	0	0	1	0	25	2	0	0	2	0	.	.	0	201	3	0	0	1	4	0	1	0	2	0	22	0	2	0	16	1	8	1	13	0	3	0	0	1	AA	A	15.6	n	36875	39.8	9.2
21	2811	20	5	1	21	3	24	6	27	0	24	0	1	1	14	0	.	.	1	0	0	3	9	0	8	0	23	0	1	1	5	0	21	2	6	0	13	1	4	0	15	0	AC	O	41.8	n	56875	39	10
21	7661	1.1	0	0	0	3	1	4	25	12	0	4	0	13	0	0	.	.	0	15	0	0	1	0	1	3	5	0	1	1	0	9	21	0	2	5	13	0	3	0	6	2	AA	O	21.9	n	2550	37	6.4
21	8451	8.2	4	0	9	13	15	29	173	20	32	63	6	16	.	.	13	46	0	0	2	2	4	5	7	5	6	22	4	20	30	3	26	14	.	.	13	1	3	5	6	22	AA	AB	8.7	n	133350	38.9	10.3
21	551	5	1	0	22	0	6	0	247	0	8	0	0	0	13	0	.	.	15	0	4	0	0	0	35	0	8	0	0	0	0	0	27	0	2	0	13	0	11	0	8	0	AA	A	40.8	n	28500	38.9	12.6
21	4271	20	1	0	3	0	4	0	91	3	1	0	23	1	0	0	.	.	0	0	0	0	0	0	26	0	1	0	13	1	25	0	31	0	0	0	13	0	0	0	0	0	AA	O	10	n	66275	39.1	9.9
22	497	20	1	0	84	0	56	0	2156	1	4	0	13	3	211	1	.	.	0	0	1	0	15	0	44	3	2	0	0	0	125	3	102	14	2	1	13	1	1	0	16	3	AA	A	32.5	n	143025	37.5	10.4
21	4391	9	24	204	46	5	20	104	469	0	13	9	4	60	30	18	.	.	40	151	20	13	8	16	80	73	130	0	17	26	16	12	103	0	16	3	13	5	31	13	89	21	AA	O	28.9	n	167775	36.7	11.7
21	4191	5	6	0	1	0	0	0	353	0	0	0	0	0	0	0	.	.	0	0	0	0	0	0	0	0	80	0	22	0	0	0	0	0	6	0	14	0	23	0	44	0	AA	O	30.5	n	74050	39.4	10
21	1061	0.2	0	0	0	0	0	0	0	0	0	0	0	0	0	0	.	.	0	0	0	0	0	0	0	0	0	0	0	0	0	0	0	0	0	0	14	0	1	0	0	0	AC	O	40.5	n	4425	36.9	8.7
21	1601	2.24	0	0	0	0	2	0	18	0	0	0	0	0	0	0	0	0	0	0	0	0	0	0	2	0	0	0	4	0	0	0	0	0	0	0	14	0	10	0	0	0	AA	O	31	n	31500	37.7	11.1
21	17621	2.05	0	0	0	0	0	0	0	0	0	0	0	0	0	0	.	.	0	0	0	0	0	0	0	0	0	0	0	0	0	0	0	0	0	0	14	0	0	0	0	0	AA	B	6.5	n	48150	36.4	6.9
21	351	5	0	5	4	11	29	5	6	1	1	5	2	2	.	.	.	.	3	9	0	0	0	0	0	0	34	3	6	0	0	4	2	8	5	0	14	5	6	0	3	8	AA	O	41.4	n	97625	39.4	10
22	207	9.19	4	2	0	4	.	.	30	2	0	4	1	1	6	15	.	.	3	12	3	6	6	8	1	15	17	11	17	4	2	14	2	33	2	53	14	23	4	19	5	6	AA	A	32	n	38900	39.5	7.8
21	8601	10.34	3	0	0	0	2	0	133	0	6	0	1	0	4	0	.	.	0	0	0	0	8	0	2	0	27	0	3	0	0	0	7	0	2	0	14	0	1	0	3	0	AS	A	30	n	7375	39.7	11.6
21	1861	6.06	3	0	0	0	0	21	51	1	2	0	0	0	0	4	.	.	0	0	0	0	0	0	0	0	2	2	3	27	0	0	7	50	0	0	14	33	10	0	2	1	AA	O	34.6	n	99200	39.1	8.8
21	12051	16.89	12	1	8	10	14	27	31	0	6	137	1	5	14	4	.	.	1	39	1	5	11	28	2	8	115	0	38	22	2	10	8	2	4	5	14	5	157	2	147	1	AA	O	15.5	n	35225	39	9.9
21	13421	5	4	13	2	17	5	4	353	11	6	13	0	0	1	7	1	6	1	4	1	22	3	8	10	34	6	23	0	6	2	21	9	16	11	43	14	32	11	30	4	15	AA	B	12.1	n	232500	39.2	8.9
22	314	20	16	0	0	0	0	0	35	2	4	0	8	2	8	15	.	.	17	1	6	0	3	0	0	0	17	0	8	2	0	0	10	19	7	1	14	2	0	0	0	0	AA	B	29.7	n	1327500	37.7	9.6
21	8781	15.3	0	78	1	20	3	57	586	0	2	71	2	40	1	47	.	.	1	478	1	111	6	186	2	473	2	20	0	103	19	460	15	63	6	20	14	0	174	34	60	13	AA	O	29.1	n	196250	38.7	9.2
21	1551	20	2	5	33	28	3	24	291	0	2	99	21	9	11	10	.	.	15	4	1	41	3	7	19	6	0	117	21	18	21	4	26	0	2	11	14	1	57	0	73	0	AA	O	43.9	n	120300	37.1	10.9
22	240	20	7	11	56	256	7	5	159	2	5	91	7	18	26	22	.	.	4	18	0	58	40	15	0	15	168	46	13	3	6	10	36	2	5	23	14	8	52	2	2	14	AA	AB	52.6	n	133825	38.5	11.1
21	8651	5	0	0	0	0	10	0	313	0	0	0	6	0	0	0	.	.	0	0	1	0	0	0	13	0	0	0	0	0	15	0	42	0	0	0	14	0	0	0	1	0	AA	O	18.7	n	107375	37.2	9.5
21	2241	7.57	4	0	0	0	0	0	40	5	0	2	2	9	4	0	.	.	8	42	1	0	3	1	2	7	3	1	3	2	2	2	43	13	0	0	14	1	2	0	2	0	AA	B	12.5	n	36300	37.9	8.3
21	11541	14.34	1	3	0	0	1	0	52	9	0	0	0	0	0	0	.	.	0	0	0	0	0	0	0	0	38	6	0	0	0	0	70	80	0	0	14	3	8	6	1	4	AA	B	16.2	n	90950	39.2	9.2
22	568	12.43	36	527	4	30	0	0	305	10	25	60	0	0	.	.	27	77	2	27	0	0	0	0	0	0	185	27	0	0	0	0	100	7	3	0	14	1	26	10	42	2	AA	O	56.5	n	38550	38.3	8.2
21	1081	5	0	0	27	0	81	0	889	0	6	19	69	0	.	.	3	0	.	.	1	0	12	0	134	0	23	0	1	0	90	0	107	0	.	.	14	0	.	.	0	0	AA	B	23.5	n	83775	39.6	9.8
22	337	5	38	0	44	26	.	.	258	0	35	26	36	0	11	13	.	.	7	7	5	177	24	111	75	0	100	87	20	64	29	5	112	36	18	2	14	0	121	9	200	0	AA	A	48	n	131500	38.1	11.6
21	16301	5	1	51	28	283	0	0	346	0	0	46	0	48	0	77	.	.	0	57	0	7	18	3	0	9	231	0	0	0	0	45	0	16	0	2	15	10	0	1	0	11	AA	A	10.1	n	325575	39.8	11.6
21	3701	7	0	15	7	13	0	0	0	0	0	0	0	0	0	0	.	.	0	0	0	0	0	0	0	0	9	0	26	0	0	0	0	0	0	0	15	0	40	0	23	6	AS	B	32.2	n	29200	38.4	9.8
21	4341	2.46	1	8	0	0	0	0	20	2	0	6	0	0	1	10	.	.	0	0	0	0	0	0	0	0	0	0	1	3	0	0	0	0	0	0	15	3	3	0	0	0	AC	A	29.7	n	12500	36.7	8
21	5151	3.76	0	15	0	0	.	.	16	14	0	0	0	1	18	49	.	.	3	10	1	0	0	0	0	0	0	0	13	0	0	0	0	0	0	19	15	35	2	41	7	38	AS	A	6.1	n	9225	37.4	9.3
21	20811	16	3	4	0	0	1	0	46	2	0	0	0	0	3	7	.	.	0	0	0	0	0	0	0	0	26	82	8	0	0	0	1	0	0	0	15	3	6	9	1	1	AC		5.5	n	71600	37.9	7.4
21	4301	5	0	0	11	0	4	0	14	0	3	0	3	0	2	0	.	.	9	0	3	0	0	0	6	0	7	0	2	0	0	0	2	0	5	0	15	0	7	0	3	0	AS	O	29	n	113425	39.7	10.9
21	6971	5	24	1	1	1	0	0	199	2	1	1	0	0	0	0	.	.	0	0	1	3	0	0	0	0	1	4	31	10	3	0	2	1	0	0	15	10	0	0	0	0	AA	B	23.7	n	13275	39.8	9.5
21	6631	11.5	5	99	9	47	1	0	132	56	1	19	1	2	4	66	.	.	5	2	12	8	1	35	5	4	119	35	5	70	4	1	4	1	4	8	15	1	2	12	0	5	AA	O	23.5	n	71025	38.6	9.4
22	418	5	1	1	0	1	0	0	55	0	1	1	0	0	.	.	2	0	3	0	0	0	7	10	1	1	1	0	11	0	1	1	6	1	4	1	15	1	36	1	38	0	AA	O	52.1	n	65450	38.5	12.1
21	6631	9.41	14	0	10	29	20	12	74	2	2	17	3	33	16	3	1	26	6	7	3	10	1	15	4	10	55	6	6	15	5	8	13	4	14	12	15	19	2	7	21	11	AA	O	21	n	138000	39.5	11.1
22	187	20	10	2	2	1	0	3	62	3	9	2	0	0	0	0	.	.	9	2	0	0	16	2	4	1	0	3	17	4	6	2	16	1	0	0	15	3	17	0	16	0	AC	B	52.1	n	104850	38.8	8.2
21	9651	20	24	6	21	5	.	.	52	2	14	29	8	1	.	.	20	6	.	.	1	82	28	4	11	1	116	0	7	6	12	1	18	1	.	.	15	0	.	.	25	1	AA	O	6.6	n	8200	35.6	9.3
22	127	3.84	0	9	0	15	0	2	39	17	0	16	0	46	0	5			0	23	0	13	1	7	0	20	5	9	0	28	7	23	18	28	3	15	15	14	0	27	0	27	AA	O	38.3	n	25225	39.9	10.7
22	470	5	0	0	4	0	1	0	290	0	0	0	7	0	11	0	0	0	1	0	5	0	5	0	3	0	57	0	15	0	0	0	22	0	0	0	15	0	15	0	1	0	AS	O	38.7	n	65700	40.3	8.3
21	5401	10.11	19	14	39	8	64	0	359	0	0	0	31	0	19	0	.	.	19	0	13	0	32	10	23	0	113	0	78	17	27	0	27	0	10	54	15	40	4	20	8	0	AA	A	28.7	n	42800	37.4	9.5
22	69	11.67	8	0	30	0	0	0	123	0	2	0	1	0	.	.	5	0	1	0	0	0	10	0	8	0	204	0	2	0	3	0	31	0	0	0	15	0	0	0	0	0	AA	O	36.9	n	36300	37.9	10.2
21	15871	12.5	11	72	25	17	28	11	232	11	1	31	10	25	5	15	.	.	6	39	25	27	1	7	8	40	16	10	16	13	21	61	39	153	6	109	15	66	11	56	12	44	AA	B	8	n	264625	38	7.5
21	12151	1.03	39	98	43	4	38	45	424	0	32	7	62	2	43	30	.	.	25	28	42	2	43	5	14	39	269	6	61	5	28	8	47	8	46	7	15	237	128	0	50	0	AA	O	18.4	n	71900	38.7	6.5
21	351	19.17	3	0	45	0	0	0	144	1	5	0	0	0	0	0	.	.	3	7	3	0	0	0	13	0	0	0	0	0	5	20	54	137	5	1	15	0	0	0	0	0	AA	O	16.2	n	43350	40.1	10.4
22	419	20	12	1	3	0	26	2	435	0	18	0	7	4	9	0	.	.	4	3	0	0	1	1	30	3	5	0	18	40	23	1	59	22	1	0	15	0	34	0	279	2	AA	B	58.5	n	162500	36.7	13.8
22	63	8.13	10	7	28	53	.	.	524	36	26	109	30	2	36	71	.	.	3	6	18	69	27	22	23	7	142	72	16	12	36	0	65	9	15	6	15	1	30	5	16	0	AA	O	31.9	n	83750	37.6	9.4
22	210	17	5	0	32	0	77	0	221	0	21	0	76	0	.	.	.	.	2	0	13	0	74	131	60	0	35	0	2	0	40	0	94	0	14	0	15	0	0	0	11	0	AC	A	28.3	n	600	39.9	9.1
22	190	5	16	0	71	0	0	0	46	0	0	0	0	0	34	0			6	0	3	0	0	0	59	0	139	0	0	0	101	0	96	0	4	0	15	3	27	0	0	0	AA	O	51.4	n	37925	39.9	10.8
21	1371	20	4	1	22	0	.	.	568	0	8	1	1	1	.	.	8	2	.	.	50	0	5	0	15	0	313	0	1	0	22	2	147	5	.	.	15	0	.	.	20	4	AA	O	25.1	n	62550	39.6	10.2
22	166	16.4	1	0	0	0	.	.	315	2	0	0	0	0	14	0	.	.	1	2	0	0	3	12	7	24	24	0	49	12	18	37	154	14	6	2	15	3	0	0	0	0	AC	O	26.9	n	108675	39	9.6
22	245	6.2	15	3	8	0	6	0	104	0	7	0	20	0	413	0	.	.	1	0	0	0	24	0	1	0	85	0	11	0	9	0	158	40	11	9	15	0	29	0	.	.	AC	O	59.8	n	12875	38.1	10.9
22	460	5	0	0	0	8	.	.	178	11	0	0	1	2	0	0	.	.	0	0	0	0	0	0	56	9	0	0	2	4	47	146	173	105	9	40	15	22	3	6	0	0	AA	A	43.4	n	222700	39.1	10.8
21	19091	10	0	0	10	0	20	0	1	0	0	0	7	0	0	0	.	.	0	0	1	0	0	0	1	0	1	0	0	0	20	0	0	0	0	0	16	0	6	0	1	0	AA	O	10	n	6150	37.6	10
21	7371	2.38	0	0	0	0	0	0	7	0	0	0	0	0	0	0	.	.	0	0	0	0	0	0	0	0	0	0	0	0	0	0	0	0	0	0	16	0	0	0	0	0	AA	O	23.8	n	23700	39	8.2
21	8451	13.58	0	0	0	0	2	29	5	3	0	5	3	9	28	7	.	.	4	12	0	0	8	11	1	4	1	0	15	7	0	3	5	6	0	4	16	3	5	3	0	5	AA	AB	7.3	n	28750	38.3	12.1
21	1371	3.4	4	0	9	3	2	24	5	7	3	19	22	11	9	2	.	.	16	4	2	0	0	5	4	0	0	2	7	3	0	0	5	0	8	2	16	0	21	4	4	0	AA	O	1.7	n	11875	37.9	11.1
21	6851	5	5	0	1	0	14	0	68	2	1	0	14	0	.	.	1	0	0	0	0	0	0	0	10	0	8	0	1	4	2	5	6	22	1	0	16	0	0	0	0	0	AA	B	10.5	n	101750	39	8.4
21	14051	6.75	2	15	0	2	0	2	18	21	0	0	0	4	0	24	.	.	0	2	2	17	3	26	0	0	1	35	6	0	0	0	6	0	4	0	16	3	0	0	0	1	AA	A	13.6	n	81875	36.4	8.1
21	4591	1.73	6	2	8	0	3	0	37	0	0	0	1	0	0	0	.	.	2	40	0	0	8	0	1	59	145	0	5	0	0	0	8	1	1	0	16	0	4	0	5	0	AA	B	31.6	n	45150	39.6	8.8
22	239	20	0	0	1	0	3	0	23	0	3	0	0	0	7	0	.	.	4	0	0	0	3	0	0	0	2	0	4	0	2	0	8	0	11	0	16	0	2	0	3	0	AC	B	40.2	n	59050	37.3	9.6
21	2121	18.6	2	12	15	0	2	164	882	0	3	18	0	203	15	0	.	.	0	95	4	0	1	110	2	164	6	4	6	285	0	78	12	75	3	41	16	64	0	33	1	8	AA	A	48.1	y	135500	38.7	11.4
22	115	20	6	2	1	7	5	1	106	92	0	0	12	0	12	12	.	.	0	0	3	2	1	0	0	0	51	0	10	3	6	0	14	0	0	0	16	27	0	0	11	6	AA	B	48.6	n	96675	38.4	12.6
21	7001	4.83	0	0	0	30	0	0	73	0	0	21	0	0	0	5	0	10	9	4	0	0	0	0	2	0	0	0	0	0	10	0	24	0	0	0	16	0	1	0	0	0	AA	B	24.3	n	34675	39	7
22	68	8.25	0	0	10	0	11	0	321	0	41	0	10	0	204	0	.	.	13	0	6	0	5	0	4	0	61	2	11	0	28	0	30	10	27	1	16	1	59	0	152	2	AA	O	34.2	n	119625	39.4	9
21	572	12.4	6	0	31	0	45	7	127	0	0	0	48	0	5	0	3	0	2	0	0	0	36	29	30	39	16	3	36	11	45	8	42	5	10	23	16	0	3	0	39	0	AA	O	39	n	165850	39.2	8.9
22	208	7.25	6	0	31	0	27	0	226	0	0	0	30	0	50	0	.	.	9	0	2	0	20	0	31	0	25	0	9	0	29	0	49	0	2	0	16	0	4	0	5	0	AC	B	60	n	7725	37.3	9.9
21	10291	11.76	1	0	20	0	25	0	541	0	2	0	29	2	4	0	.	.	7	15	1	0	1	0	24	2	90	6	6	1	4	2	50	0	2	0	16	2	2	0	10	0	AA	O	27.6	n	446525	38.6	10.3
22	186	5	1	0	2	0	0	0	30	0	0	0	0	0	67	9	.	.	0	0	2	7	20	0	0	0	13	25	7	0	0	0	85	0	0	0	16	0	31	0	25	0	AC	O	59.3	n	71650	39.3	8.8
21	7221	20	25	0	61	0	96	0	657	0	46	0	103	0	34	0	.	.	6	0	9	0	27	2	101	0	68	0	15	0	96	0	95	0	38	6	16	0	94	0	38	0	AA	B	32.7	n	192350	37.4	9.6
22	190	9.53	0	0	10	0	3	0	28	0	0	0	24	0	.	.	.	.	0	0	0	1	17	13	0	1	14	0	1	2	0	2	.	.	18	0	16	0	2	0	0	1	AA	O	43.9	n	55275	38.8	11.3
21	7691	15.3	0	9	29	33	2	0	8	18	3	48	3	0	0	0	.	.	0	58	0	0	47	22	0	0	70	5	40	1	0	0	0	0	0	0	17	0	4	17	2	23	AA	A	23.9	n	28575	37.9	8.4
22	59	1.04	0	18	0	36	0	146	1	23	0	74	0	345	0	23	.	.	0	178	0	27	2	295	0	41	0	19	0	392	0	44	0	47	0	19	17	2	0	22	0	13	AA	A	57	n	9175	35.2	5.3
21	5281	5	0	0	0	0	0	0	18	0	0	0	0	0	.	.	0	0	.	.	0	0	1	0	0	0	0	0	0	0	0	0	0	0	.	.	17	0	.	.	0	0	AA	O	17.8	n	79650	38.2	7.1
21	4771	5.07	0	12	1	0	1	4	112	4	0	0	1	0	1	11	.	.	1	1	0	0	6	15	2	0	1	0	1	23	8	1	2	0	0	1	17	0	6	0	1	5	AA	O	5.6	n	5175	39	10.7
21	19911	2.3	3	0	0	0	0	11	23	1	0	0	1	21	0	3	.	.	0	16	0	4	0	9	0	0	0	0	0	23	0	0	2	17	0	1	17	0	0	0	0	9	AA	O	3	n	2350	36.7	10.3
21	4281	16.5	1	5	2	0	2	0	133	3	2	0	6	0	.	.	2	0	4	0	2	0	2	0	0	0	132	4	20	2	4	1	5	0	0	0	17	0	0	0	2	0	AA	B	14.6	n	33900	40	10.4
21	3241	20	8	1	26	2	30	3	14	0	12	4	236	4	21	6	.	.	12	1	22	2	20	1	191	2	21	0	24	1	360	10	16	0	0	0	17	1	26	6	31	2	AA	A	41.8	n	84425	37.4	12.1
21	3091	5	10	0	16	0	23	0	15	0	9	0	18	0	2	0	.	.	7	0	21	0	6	0	16	1	77	0	12	0	0	2	20	2	12	1	17	1	12	0	8	0	AA	O	30.1	n	226625	39.8	8.5
21	15142	20	9	11	4	1	53	0	337	2	3	0	5	0	5	15	.	.	0	0	2	7	0	0	0	0	359	0	1	0	2	0	22	0	4	3	17	3	18	6	18	0	AA	A	20.9	n	131200	39.3	8.9
21	3441	6.25	39	1173	30	142	21	26	943	147	24	37	31	33	.	.	4	7	.	.	2	22	8	8	27	63	38	62	9	37	32	145	22	162	33	172	17	124	25	172	20	730	AA	A	20	n	18300	40.3	10.5
22	37	8.33	20	14	25	1	13	7	192	6	10	7	8	5	18	4			0	0	3	4	7	4	31	12	17	8	17	4	37	12	33	21	14	53	17	48	43	51	37	64	AA	O	8	n	110300	37.9	9
21	1251	5	14	17	0	0	1	0	785	0	0	3	3	0	27	1	.	.	38	0	1	0	6	0	28	0	4	1	12	0	47	0	37	0	15	0	17	1	54	0	19	19	AA	A	36.4	n	74600	39.4	12.9
21	17981	3.97	0	0	0	0	3	0	226	1	0	0	5	0	0	0	.	.	1	0	0	0	3	2	0	0	58	0	9	5	0	0	38	2	0	0	17	8	3	6	2	3	AA	B	5.8	n	3150	36	10.1
21	4551	8.75	0	0	1	0	2	0	872	2	2	0	4	0	.	.	0	0	0	0	3	0	0	0	12	0	47	1	12	0	6	0	78	6	7	0	17	1	5	0	13	0	AA	B	12.8	n	56250	39.1	8.8
21	9061	5	0	0	17	0	81	2	18	0	7	0	60	0	0	0	15	0	2	0	0	0	14	0	57	0	0	0	22	0	48	0	78	0	2	0	17	0	3	0	4	0	AA	B	19.4	n	43200	39.5	5.5
22	233	20	0	0	15	2	0	0	160	5	0	0	0	0	0	0			0	0	0	0	0	0	0	0	0	0	7	2	0	0	109	5	5	2	17	5	61	4	151	0	AA	O	13.3	n	173550	39	10.6
21	15471	20	2	187	1	79	0	3	178	2	0	0	0	23	7	189	.	.	2	20	7	439	0	0	0	14	9	449	7	4	0	10	0	0	1	8	18	2	16	10	6	168	AA	A	22.5	n	24675	37.7	11.3
21	7351	1.2	0	3	0	5	2	20	6	0	3	0	1	10	0	0	.	.	0	0	0	6	2	0	0	0	0	13	2	12	2	0	2	0	11	0	18	0	10	0	9	0	AA	O	22	n	28000	39.1	8.6
21	2201	2.16	0	0	3	5	6	1	22	14	5	8	3	0	1	8	.	.	3	14	1	3	0	4	2	239	19	13	1	1	1	880	8	174	2	70	18	66	10	19	20	15	AA	O	9.5	n	3525	39.4	9.8
21	10411	5	0	23	1	18	0	14	236	0	3	21	0	18	6	2	.	.	5	22	1	18	0	9	10	0	28	0	1	18	3	0	24	3	3	0	18	2	5	5	0	21	AA	B	15.2	n	212450	39	10
21	4511	20	11	0	1	0	11	0	282	0	0	0	9	0	.	.	14	0	2	0	0	0	45	1	4	0	247	0	61	1	1	0	47	0	0	0	18	0	110	4	0	0	AA	B	15.4	n	152250	40.4	9.4
22	255	18.46	0	0	45	0	8	0	85	0	12	0	15	0	575	4	.	.	8	0	11	0	47	0	11	0	90	0	79	0	9	0	61	0	10	0	18	0	26	0	44	0	AA	O	34.2	n	37450	37.8	8.6
22	529	20	76	0	44	0	60	0	402	0	67	0	38	0	102	0	.	.	15	0	25	0	40	0	138	10	74	0	25	0	45	0	198	0	17	0	18	0	48	0	47	0	AC	O	46.9	n	402950	38.4	12.1
21	11541	15.46	26	0	94	0	68	0	574	0	29	0	70	0	190	0	.	.	117	2	12	0	31	0	56	3	8	0	58	0	160	0	217	0	1	0	18	4	114	0	138	0	AA	B	26.4	n	21150	38.2	10.9
21	7321	20	0	0	119	0	99	0	139	0	0	0	211	0	6	0	.	.	24	0	0	0	0	0	125	0	39	0	13	0	130	0	279	0	2	0	18	0	0	0	2	0	AA	A	27.6	n	225925	35.8	7
21	1511	1.53	1	54	1	0	0	45	1	23	2	4	4	12	0	12	.	.	5	23	0	24	11	6	0	0	1	10	12	23	0	2	.	.	1	37	18	11	25	6	3	8	AA	A	17.8	n	14525	38.6	7.5
21	10031	16.14	0	0	7	0	2	0	69	0	0	0	0	0	0	0	.	.	0	0	0	0	1	0	0	0	89	0	4	0	0	0	0	0	0	0	19	0	0	0	4	0	AA	O	16.8	n	46225	38.7	8.5
21	741	4.16	3	0	1	0	0	0	0	0	1	0	0	0	0	0	.	.	18	0	2	0	0	0	2	0	7	0	2	0	3	0	0	0	9	0	19	0	18	0	8	0	AA	A	40.8	n	2200	37.6	10.4
21	2121	5	0	0	1	0	0	0	26	0	0	0	0	0	0	0	.	.	0	0	1	0	0	0	0	0	4	0	.	.	6	0	0	0	0	0	19	0	0	0	0	0	AA	A	35.2	n	45125	38.7	11.2
21	561	5	0	0	0	0	0	0	3	0	0	0	0	0	0	0	.	.	10	0	0	0	1	0	0	0	0	0	0	0	0	0	0	0	13	0	19	0	4	1	2	0	AA	O	10.6	n	115600	38.9	9.9
21	13841	0.95	0	0	0	0	0	0	13	18	0	0	0	0	0	0	.	.	0	0	0	2	0	2	0	1	0	0	0	0	0	0	0	6	0	2	19	11	22	49	8	0	AS	A	12.3	n	20900	38.3	9.3
21	19931	1.78	0	24	0	12	0	0	4	15	0	0	0	0	0	38	.	.	0	0	0	15	1	8	0	0	0	6	0	1	0	0	0	0	0	0	19	0	0	0	0	0	AA	A	6.6	n	2625	39.3	9
21	391	15.4	1	0	8	1	.	.	81	1	2	0	2	0	1	0	.	.	1	0	4	0	19	0	8	0	8	0	16	0	7	0	3	0	0	0	19	0	9	0	3	0	AA	B	18.1	n	93750	38.7	7.7
22	41	20	14	2	18	27	150	3	361	0	2	2	44	55	18	0	.	.	16	44	0	0	10	44	15	32	47	3	5	56	24	49	59	65	17	53	19	32	21	15	14	10	AA	A	37	n	70000	39.7	9.6
22	11	5	3	7	8	23	20	6	32	5	3	29	3	23	32	43	.	.	2	21	6	10	25	39	4	74	22	10	13	30	4	44	65	82	4	8	19	6	22	7	25	7	AC	O	37.1	n	129575	36.3	7.9
21	4191	3.18	7	0	12	0	8	0	69	0	1	2	5	0	34	0	.	.	6	0	0	0	33	0	10	15	58	0	15	0	6	4	73	60	10	0	19	0	.	.	.	.	AA	O	15.4	n	87925	37.4	8.2
21	7331	20	1	0	16	0	10	0	475	0	6	0	6	0	10	0	.	.	4	0	0	0	28	0	3	0	7	0	83	0	2	0	150	0	3	0	19	0	23	0	24	0	AA	O	35.4	n	160475	39.5	9
22	422	20	10	64	11	4	.	.	643	0	0	0	48	2	123	17	.	.	2	0	9	0	12	0	45	2	236	13	0	0	57	0	169	53	12	0	19	2	60	1	202	48	AA	O	45.8	n	118125	39.1	10.5
21	1081	13	0	295	0	1	0	0	1	3	0	0	1	0	1	0	.	.	0	0	2	14	1	1	3	3	4	37	1	4	1	2	0	0	1	0	20	0	5	12	7	1	AA	B	45.1	n	25575	37.5	12.4
21	6961	5	0	0	1	0	.	.	61	3	0	0	0	0	2	0	.	.	5	0	0	0	0	0	1	0	0	0	3	0	0	0	1	0	0	0	20	0	1	0	0	0	AS	A	2.5	n	12875	40	8
21	13731	3	2	2	0	0	1	0	29	0	12	0	3	0	2	0	9	1	23	0	2	0	1	0	5	0	56	0	31	1	0	0	22	3	5	0	20	0	8	0	5	0	AA	O	11.4	n	10800	37.9	9.5
22	494	2.89	1	10	1	1	.	.	33	0	1	0	0	0	.	.	3	7	.	.	0	0	2	1	0	1	0	3	0	0	0	1	26	0	.	.	20	1	.	.	12	3	AA	A	50.4	n	21325	36.5	8.2
21	2251	1.19	1	9	3	1	5	12	29	6	0	7	3	7	.	.	0	55	0	0	3	14	1	11	4	1	24	8	1	22	2	5	29	9	3	6	20	3	2	8	1	9	AS	O	23.2	n	8975	39.6	8.9
21	13661	20	11	1	6	0	3	0	274	0	1	1	10	2	.	.	1	2	3	1	3	0	6	2	5	0	7	1	35	9	2	5	60	0	2	1	20	0	0	1	7	0	AA	AB	1.4	n	94550	37.3	10.4
22	24	2.8	3	14	40	2	.	.	6108	12	2	0	4	1	.	.	.	.	12	2	0	0	0	80	9	2	56	3	0	0	3	1	61	35	5	34	20	28	5	7	10	1	AA	B	45.3	n	24650	37.9	6.6
22	568	5	11	26	15	35	3	28	279	5	0	30	69	3	.	.	5	37	6	13	1	37	1	69	23	25	98	6	21	30	25	13	98	3	10	26	20	19	70	2	83	2	AA	O	55.8	n	122725	38	11.8
21	5881	20	0	1	1	0	19	0	26	1	1	0	1	0	0	0	.	.	1	0	0	0	11	4	18	3	79	0	36	0	2	0	1	0	1	1	21	0	32	0	6	0	AA	O	35.5	y	373000	38.6	10.8
21	13321	6.3	0	16	7	0	6	6	0	22	0	0	0	19	.	.	.	.	1	19	13	109	7	1	29	27	10	44	35	2	45	80	24	43	2	78	21	62	0	6	2	0	AA	A	15.6	n	25575	39	9.3
21	4881	6	3	16	4	3	1	13	0	12	4	13	3	7	1	11	.	.	1	23	1	4	7	16	1	24	0	9	1	13	1	76	38	65	1	19	21	16	14	25	18	9	AA	B	14.7	n	45200	39.6	7.1
21	13301	20	27	24	80	2	27	0	312	0	21	5	18	1	21	17	.	.	3	0	2	2	25	4	6	0	32	5	10	0	6	0	54	5	11	5	21	3	28	1	23	0	AC	B	21.5	n	161250	37.5	11.6
21	3541	3.62	0	0	0	0	1	0	111	111	0	0	4	0	1	1	.	.	.	.	0	0	2	52	12	3	7	30	37	9	14	78	85	31	0	46	21	0	1	3	2	0	AA	O	6.4	n	46325	38.7	9.8
21	15141	5	2	0	25	0	63	2	242	0	1	0	54	0	1	0			9	0	.	.	1	0	25	0	26	0	13	0	21	0	89	0	4	0	21	0	0	0	19	0	AA	B	13.1		217500	39.1	10.5
21	7751	12.41	20	0	31	0	75	0	88	0	1	0	53	0	1	0	.	.	19	1	2	0	2	0	59	0	58	0	22	2	85	0	123	0	13	0	21	0	30	0	28	0	AA	B	23.4	n	15700	39.4	8.1
22	461	20	3	0	26	0	9	0	149	0	0	0	10	0	21	0	.	.	33	0	8	0	2	0	16	0	5	0	37	0	2	0	210	0	3	0	21	0	27	0	16	0	AS	O	41.2	n	70500	39.5	9.2
21	7951	20	0	0	24	0	51	0	24	0	2	0	14	0	23	0	.	.	11	0	2	0	2	0	60	0	51	0	23	0	96	0	228	0	3	0	21	0	8	0	4	0	AA	B	20.1	n	77100	37	9.9
21	5081	5	2	0	30	0	18	7	58	0	5	0	30	0	18	0	.	.	6	0	2	0	30	2	28	0	279	0	29	5	34	3	243	0	11	3	21	3	30	0	274	7	AA	B	26.1	n	66875	37.7	10.7
22	354	20	5	0	47	0	159	0	676	0	0	0	247	0	0	0	.	.	38	0	11	0	10	1	581	0	25	0	27	0	422	0	894	0	49	0	21	0	20	0	50	0	AA	B	31.7	n	156200	40.5	9.2
21	15081	11.71	2	9	2	33	5	46	9	9	1	41	0	22	0	16	1	14	4	29	1	24	7	63	1	25	2	30	11	106	0	12	1	4	0	0	22	10	7	18	1	0	AA	O	10.9	n	11050	38.6	7.6
21	641	20	35	1	47	0	38	5	963	0	8	0	21	0	21	0	.	.	19	1	26	0	2	0	22	0	489	0	27	0	13	1	8	1	9	0	22	1	21	0	261	0	AA	O	41.7	n	80475	39.1	10
22	151	18.44	1	0	6	0	35	0	3	0	0	2	10	1	19	0	.	.	0	0	2	1	38	8	0	0	8	0	0	3	76	0	8	0	0	0	22	10	2	2	2	0	AS	O	42	n	55200	38.1	7.3
22	180	6.5	0	0	0	0	6	0	22	0	0	0	1	0	0	0	.	.	0	0	0	0	0	0	0	0	11	0	4	0	0	0	9	1	1	0	22	0	0	0	5	0	AA	O	48	n	45500	39.7	6.9
21	5881	2.84	0	0	4	1	.	.	1	0	0	2	1	0	.	.	1	0	.	.	4	3	2	68	7	1	0	0	1	11	9	0	21	2	.	.	22	0	.	.	0	0	AA	O	15.6	n	3825	37.6	8.1
21	941	10	0	0	1	0	9	0	22	18	8	0	0	0	30	21	.	.	1	0	9	0	3	0	31	0	11	6	0	0	19	0	22	0	5	0	22	11	2	0	5	0	AS	O	42.4	n	8550	38.1	10.1
21	3231	20	25	11	9	5	21	4	591	0	7	3	80	0	10	5	.	.	0	2	0	0	10	6	39	0	10	0	12	2	41	0	30	0	0	0	22	0	188	0	246	0	AA	O	41	n	248000	40	10.3
21	19241	11.32	0	0	2	0	9	0	73	0	0	0	3	0	0	0	.	.	0	0	1	0	0	0	3	0	0	0	0	0	6	0	32	0	0	0	22	0	0	0	0	0	AA	B	5.2	n	34350	39.9	8.1
22	330	7.02	25	101	25	32	.	.	238	39	32	24	25	9	10	158	.	.	7	4	65	166	15	16	10	22	25	14	10	24	32	150	91	730	40	412	22	316	14	54	9	30	AA	A	26.8	n	161125	40.2	9.4
21	1551	20	0	0	3	0	20	0	8	0	1	0	14	0	2	0	.	.	16	0	1	0	3	0	19	0	91	0	10	0	82	0	101	0	85	0	22	0	11	0	3	0	AA	O	34.7	n	95000	38.7	9.3
21	3341	20	6	0	19	0	55	0	117	3	22	4	25	0	.	.	4	10	15	0	6	5	3	0	73	0	303	0	5	0	59	0	176	0	16	0	22	0	7	0	13	0	AA	A	20.1	n	25800	37.7	7.5
21	591	4.2	0	0	0	0	0	0	85	1	0	0	0	0	2	0	.	.	0	0	0	0	0	0	1	0	0	0	0	0	0	0	0	0	0	0	23	7	0	0	0	0	AA	A	17.8	n	69225	39.6	6.2
22	10	14.69	6	6	1	0	3	0	1164	0	0	0	0	0	.	.	1	0	1	0	3	0	1	0	1	0	0	0	0	0	11	0	1	2	21	2	23	8	38	2	21	0	AA	O	50	n	26700	39.5	7.6
21	13461	20	1	35	0	0	3	0	104	10	0	0	0	0	0	0	.	.	9	9	0	0	0	0	1	0	44	1	2	0	0	0	2	0	0	0	23	0	1	0	0	13	AA	O	11.9	n	6150	39.8	9
21	17231	3.37	2	0	5	0	1	0	16	0	0	1	0	0	2	0	.	.	0	0	2	0	0	0	1	0	27	0	1	0	0	0	2	0	4	0	23	0	26	0	1	0	AA	A	9.3	n	41200	39.7	6.8
21	10221	0.84	0	0	0	0	0	0	0	0	0	0	0	0	0	0	.	.	1	0	0	0	0	1	0	0	0	2	0	0	0	0	3	0	0	0	23	0	0	0	1	0	AC	O	18.5	n	2500	36.4	7.9
21	17371	12.79	0	0	2	0	8	0	72	0	1	0	6	0	4	0	.	.	6	0	2	0	4	0	1	0	33	0	22	0	0	0	20	0	1	8	23	1	5	4	5	7	AA	A	6.4	n	28350	38.6	8.9
21	652	15.33	0	0	2	0	2	0	39	0	5	0	3	0	16	0	.	.	0	0	4	0	24	0	3	0	78	0	28	0	0	0	21	0	50	0	23	0	22	0	7	0	AC	O	39.7	n	8625	38.4	9.3
21	2131	10.21	21	0	17	3	1	9	226	4	1	9	20	4	.	.	4	6	4	16	0	27	7	13	21	0	40	35	6	5	23	1	29	7	14	2	23	1	25	0	22	1	AA	B	32	n	272700	38.4	8.6
21	731	9.92	6	2	3	3	6	30	117	0	0	0	10	9	7	3	3	13	15	8	1	2	3	32	8	9	25	3	13	10	14	12	42	1	6	4	23	0	10	1	5	0	AA	O	36.2	n	109250	37.2	9.9
22	546	20	0	0	1	0	2	0	381	1	6	0	21	0	.	.	.	.	11	0	1	0	2	0	42	0	3	0	15	0	126	0	127	0	14	0	23	0	34	1	266	0	AC	B	55.3	n	98200	37.7	14.2
21	641	16.66	0	0	2	0	.	.	294	0	8	0	2	0	33	1	.	.	33	0	12	0	18	0	4	0	57	1	3	0	2	0	155	0	19	0	23	0	29	0	38	1	AA	O	17.9	n	33350	39.1	7.9
22	529	1.2	0	0	0	0	.	.	8	0	0	0	14	2	2	0	.	.	0	0	0	0	4	0	28	3	3	0	2	0	23	0	299	1	0	0	23	0	95	2	18	0	AC	O	49.3	n	86025	36.6	10.5
21	3351	11.1	0	0	0	0	3	0	3	0	0	0	0	0	.	.	0	0	0	0	0	0	6	0	3	0	23	0	0	0	2	0	3	0	0	0	24	0	0	0	1	0	AA	B	17.1	n	2700	38.9	7.9
21	3231	5	0	2	2	6	0	0	26	2	24	2	0	0	.	.	0	0	.	.	2	14	0	0	4	0	7	48	0	0	0	0	8	6	.	.	24	0	.	.	0	1	AA	O	20.4	n	58475	39.7	9.9
21	4121	1.11	4	2	0	0	.	.	61	3	2	1	0	0	0	0	.	.	0	0	0	0	17	7	3	10	0	0	4	4	5	3	9	4	3	13	24	4	10	2	13	6	AA	O	5.7	n	5050	37.2	10.2
21	12461	2.4	15	72	4	2	1	0	16	50	0	3	1	1	4	64	.	.	2	0	2	44	0	0	5	0	5	0	1	1	1	0	10	4	0	0	24	1	0	109	21	11	AA	AB	15.8	n	34650	38.3	6.8
21	7761	8.4	9	0	0	0	55	0	300	0	8	0	0	0	0	0	.	.	0	0	0	0	8	0	4	0	56	0	9	0	2	0	18	0	3	0	24	0	4	0	21	0	AC	O	25.6	n	246600	36.4	7.8
21	10241	2.3	0	36	0	2	2	0	31	8	0	13	1	0	1	28	.	.	0	23	1	0	2	0	0	21	2	13	31	1	1	15	31	19	0	50	24	51	15	5	23	3	AA	B	18.9	n	15000	40.1	7.1
21	8541	20	2	21	5	1	30	11	25	0	29	2	26	5	3	0	.	.	29	18	19	2	210	82	16	16	4	0	52	17	23	19	35	8	15	5	24	1	11	1	4	0	AC	O	18.6	n	37200	38.4	8.5
21	18531	8.19	2	5	2	5	6	1	42	8	0	0	0	3	3	8	.	.	1	10	0	10	1	0	3	13	3	8	4	3	3	11	36	10	4	6	24	12	4	2	2	3	AA		3.2	n	62250	39	7.9
21	6041	15.25	8	2	36	1	24	1	100	0	7	0	17	0	8	0	.	.	8	0	8	6	17	1	28	0	68	0	3	6	20	2	43	0	2	0	24	0	14	0	15	0	AA	O	36.4	n	149050	40.1	11
21	13091	3.44	0	0	3	0	0	0	70	0	0	0	0	0	15	2	.	.	24	0	0	0	0	0	0	0	24	0	0	0	0	2	0	0	5	0	25	0	2	0	14	0	AA	O	26.4	n	15425	36.7	9
22	166	2.04	2	10	6	9	0	0	33	6	1	1	2	6	9	29	.	.	1	0	3	9	3	2	0	1	3	3	7	13	0	3	0	0	3	7	25	5	17	20	6	8	AC	O	31.5	n	30925	38.7	5.6
21	21531	9.8	0	0	0	0	2	0	3	0	0	0	3	0	0	0	.	.	0	0	0	0	0	0	0	0	0	0	0	0	2	0	4	0	1	0	25	0	15	0	3	0	AC	O	9.2	n	39725	37.9	8.8
21	4881	5	0	0	3	0	4	0	5	0	1	0	6	0	.	.	.	.	0	0	1	0	0	0	1	0	32	0	14	0	6	0	7	0	3	0	25	0	29	0	2	0	AA	B	29.4	n	51275	38.5	6.8
21	17261	1	1	0	7	0	3	0	55	0	0	0	0	0	0	0	.	.	0	0	0	0	0	0	0	0	1	0	0	0	0	0	9	0	0	0	25	0	14	1	10	0	AA	O	6.4	n	19125	37.6	11.4
21	561	3.84	1	3	3	0	0	0	12	1	0	0	0	4	0	0	.	.	0	2	1	1	2	0	2	1	1	2	1	62	2	3	16	6	3	0	25	0	2	0	2	7	AA	O	36.3	n	12300	36	7.6
22	284	20	1	13	13	0	24	0	85	0	2	2	26	0	.	.	11	2	5	9	18	22	10	4	22	1	75	0	29	37	18	1	18	8	14	3	25	3	1	6	2	6	AA	B	35.3	n	107500	38.1	10.4
22	116	20	0	7	1	3	3	2	50	0	0	3	1	0	.	.	2	1	0	1	1	7	3	1	2	1	24	0	4	1	3	2	19	1	1	1	25	0	1	0	8	1	AC	B	41.3	n	11075	39.5	10.3
22	440	3.81	5	3	0	1	0	4	177	1	0	2	11	28	.	.	4	27	1	26	10	5	0	2	4	24	56	4	65	43	2	26	27	7	2	10	25	4	32	0	9	3	AA	O	49	n	42700	38.5	12
[truncated: 908 more rows]
